# Supplementary material for: Poly[[μ-aqua-diaqua­bis­(μ-furan-2,5-dicarboxyl­ato-κ2 O 2:O 5)bis­(1,10-phenanthroline-κ2 N,N′)dicopper(II)] N,N-dimethyl­formamide monosolvate]
Source: Acta Crystallogr Sect E Struct Rep Online. 2012 Nov 14;68(Pt 12):m1484–5. doi: 10.1107/S1600536812046041 (PMC3588742; doi:10.1107/S1600536812046041)
Supplement: Supplementary file 2 [file e-68-m1484-Isup2.hkl]

# 
# h,k,l, Fc-squared, Fo-squared, sigma(Fo-squared) and status flag 
# 
data_I
_shelx_title ' 0608 in P2(1)/c' 
_shelx_refln_list_code          4 
_shelx_F_calc_maximum      498.01 
_exptl_crystal_F_000      1888.00 
_reflns_d_resolution_high  0.7703 
 
loop_ 
 _symmetry_equiv_pos_as_xyz 
 'x, y, z' 
 '-x, y+1/2, -z+1/2' 
 '-x, -y, -z' 
 'x, -y-1/2, z-1/2' 
 
_cell_length_a    16.6198 
_cell_length_b    11.5996 
_cell_length_c    20.1677 
_cell_angle_alpha  90.000 
_cell_angle_beta   92.407 
_cell_angle_gamma  90.000 
 
_shelx_F_squared_multiplier     1.000 
 
loop_ 
 _refln_index_h 
 _refln_index_k 
 _refln_index_l 
 _refln_F_squared_calc 
 _refln_F_squared_meas 
 _refln_F_squared_sigma 
 _refln_observed_status 
   1   0   0       47.88       53.22      1.34 o 
   2   0   0   108045.40   109456.70   3486.18 o 
   3   0   0     1181.76     1153.85     17.69 o 
   4   0   0     3900.61     2938.83     38.28 o 
   5   0   0      405.58      392.39     12.72 o 
   6   0   0     4993.38     4020.92     52.91 o 
   7   0   0     1219.20     1195.88     30.17 o 
   8   0   0     6950.84     6871.10     84.43 o 
   9   0   0     6165.20     6616.02    189.19 o 
  10   0   0     1149.87     1022.13     38.34 o 
  11   0   0       57.88      105.62     20.20 o 
  12   0   0       15.26       16.69     10.45 o 
  13   0   0      527.16      613.37    111.14 o 
  14   0   0       99.12       61.59     42.96 o 
  15   0   0     1117.31     1183.67     83.58 o 
  16   0   0      138.78      143.05     47.98 o 
  17   0   0      619.21      558.81    123.41 o 
  18   0   0       42.75       77.22     48.43 o 
  19   0   0      874.24      694.71     83.13 o 
  20   0   0      370.36      359.41    130.66 o 
  21   0   0     1434.13     1425.58    121.07 o 
   1   1   0    13682.32    15268.08    480.36 o 
   2   1   0     1979.84     1986.21     30.81 o 
   3   1   0       18.48       48.08     14.45 o 
   4   1   0      528.30      510.69     14.30 o 
   5   1   0     3421.14     3403.46     38.59 o 
   6   1   0        1.54        9.36      6.96 o 
   7   1   0       80.28       88.60      9.75 o 
   8   1   0     1540.77     1622.96     22.06 o 
   9   1   0     8349.19     8616.18    109.54 o 
  10   1   0     1648.44     1799.02     55.19 o 
  11   1   0      394.81      447.90     15.50 o 
  12   1   0      131.24      119.11     24.98 o 
  13   1   0       78.46       64.43     12.42 o 
  14   1   0       71.13       60.43     16.19 o 
  15   1   0      677.72      707.05     89.34 o 
  16   1   0       11.20      -30.98     30.98 o 
  17   1   0       45.65       51.02     31.95 o 
  18   1   0       25.16       40.04     42.25 o 
  19   1   0        0.53       41.13     50.55 o 
  20   1   0       15.40       66.69     39.64 o 
  21   1   0        2.36      -32.63     32.63 o 
   0   2   0   248018.48   177830.41   9530.10 o 
   1   2   0      404.90      399.02     12.41 o 
   2   2   0    20508.86    22941.87    348.40 o 
   3   2   0     4115.30     4399.64     62.63 o 
   4   2   0     1114.04     1122.62     32.17 o 
   5   2   0       95.59       65.34     16.88 o 
   6   2   0     5750.24     5281.92    135.83 o 
   7   2   0      174.22      221.90     14.47 o 
   8   2   0     3796.59     3565.17     52.77 o 
   9   2   0     1190.39     1278.82     31.70 o 
  10   2   0      224.61      296.81     15.87 o 
  11   2   0       17.14        2.66     12.11 o 
  12   2   0       11.87       -2.35     11.88 o 
  13   2   0      311.77      313.27     15.98 o 
  14   2   0        4.29        9.48     10.26 o 
  15   2   0      927.13      880.83     69.13 o 
  16   2   0       41.54       45.65     23.96 o 
  17   2   0      163.26      223.93     44.97 o 
  18   2   0       80.29       86.74     26.28 o 
  19   2   0     1007.91     1030.17     70.82 o 
  20   2   0      331.51      353.04     37.32 o 
  21   2   0     1205.90     1166.82     79.14 o 
   1   3   0   148259.53   141975.70   4993.50 o 
   2   3   0     5100.77     5917.15     89.70 o 
   3   3   0    45925.32    48341.60   1023.57 o 
   4   3   0     1970.14     2069.88     33.34 o 
   5   3   0      679.91      482.35     29.27 o 
   6   3   0      117.61      133.88     12.68 o 
   7   3   0      201.61      343.91     15.15 o 
   8   3   0     2137.73     2062.40     30.34 o 
   9   3   0     8730.31     9030.29    124.41 o 
  10   3   0      612.62      607.92     19.42 o 
  11   3   0       13.07       -7.52     11.40 o 
  12   3   0       61.31       48.65      9.50 o 
  13   3   0      189.35      202.15     15.98 o 
  14   3   0      235.98      246.63     14.15 o 
  15   3   0     3074.94     3120.28     67.21 o 
  16   3   0       59.42      112.00     24.03 o 
  17   3   0      141.57      170.39     12.83 o 
  18   3   0      878.71      801.24     40.68 o 
  19   3   0       91.08       80.80     28.60 o 
  20   3   0      270.40      308.71     58.67 o 
  21   3   0       87.70       92.62     36.78 o 
   0   4   0    11721.18    10698.99    221.97 o 
   1   4   0       93.70      128.32     15.42 o 
   2   4   0    30419.31    33106.14    620.57 o 
   3   4   0     2240.50     2446.92     41.76 o 
   4   4   0    17585.61    18592.77    317.86 o 
   5   4   0      327.92      410.91     21.16 o 
   6   4   0     6277.23     6789.60    103.68 o 
   7   4   0      338.04      384.67     17.59 o 
   8   4   0     1757.17     1633.16     32.08 o 
   9   4   0       16.11       -5.14     12.88 o 
  10   4   0      139.50      199.56     19.01 o 
  11   4   0      224.89      284.26     33.96 o 
  12   4   0       54.39       60.39     10.26 o 
  13   4   0       74.76       78.92     10.29 o 
  14   4   0      125.08      125.93     23.32 o 
  15   4   0       19.49       27.71      8.26 o 
  16   4   0       33.86        6.72      8.67 o 
  17   4   0      423.97      403.60     29.10 o 
  18   4   0       47.80       61.55     25.01 o 
  19   4   0      260.29      304.49     23.35 o 
  20   4   0      170.27      156.69     34.97 o 
   1   5   0    28723.53    29857.07    546.58 o 
   2   5   0      336.47      400.29     20.28 o 
   3   5   0    45330.72    48404.07   1042.67 o 
   4   5   0     1059.33      989.74     24.11 o 
   5   5   0    10959.50    11007.52    174.51 o 
   6   5   0     2373.23     2491.25     42.37 o 
   7   5   0     1664.36     1327.01     39.91 o 
   8   5   0     1210.72     1278.26     36.08 o 
   9   5   0     5099.49     5450.66    114.48 o 
  10   5   0     1104.40      941.26     59.71 o 
  11   5   0       10.66       15.36     16.14 o 
  12   5   0      274.95      285.32     20.18 o 
  13   5   0       67.73       62.11     10.69 o 
  14   5   0       40.17       25.00      9.87 o 
  15   5   0      249.88      267.88     29.10 o 
  16   5   0       52.95       60.89     12.78 o 
  17   5   0      478.81      561.32     34.51 o 
  18   5   0      387.82      346.77     46.59 o 
  19   5   0       59.50       36.24     20.33 o 
  20   5   0      167.74      281.04     88.94 o 
   0   6   0     6603.72     7751.84    180.48 o 
   1   6   0      147.47      237.77     26.36 o 
   2   6   0     4005.21     4046.93     66.34 o 
   3   6   0      314.60      417.74     22.30 o 
   4   6   0      984.69      999.60     24.62 o 
   5   6   0     1560.43     1704.72     34.76 o 
   6   6   0        0.86        2.13     14.27 o 
   7   6   0      138.18      168.33     28.41 o 
   8   6   0      778.81      820.02     29.54 o 
   9   6   0      170.87      174.65     24.46 o 
  10   6   0      538.08      631.94     30.69 o 
  11   6   0     2042.44     2024.15     64.99 o 
  12   6   0        0.82       11.12     16.28 o 
  13   6   0      359.31      340.35     24.90 o 
  14   6   0      287.64      266.46     19.29 o 
  15   6   0      126.05       82.25     12.42 o 
  16   6   0      537.43      565.32     52.50 o 
  17   6   0        9.08        0.86     14.79 o 
  18   6   0        1.74      -13.73     16.76 o 
  19   6   0      238.87      321.65     47.39 o 
   1   7   0     8627.33     8631.14    120.47 o 
   2   7   0      284.02      282.57     27.58 o 
   3   7   0     7418.36     6846.18    109.34 o 
   4   7   0       28.01       59.51     15.90 o 
   5   7   0    11391.15    11447.59    175.84 o 
   6   7   0       87.97       79.63     19.76 o 
   7   7   0     1262.52     1384.08     46.93 o 
   8   7   0      377.07      389.72     33.00 o 
   9   7   0     4149.30     3940.18    156.45 o 
  10   7   0      528.65      481.24     31.39 o 
  11   7   0      173.38      224.63     20.99 o 
  12   7   0      585.00      583.91     28.36 o 
  13   7   0      220.34      220.59     23.12 o 
  14   7   0       89.60       90.01     23.67 o 
  15   7   0      337.86      314.11     28.73 o 
  16   7   0      611.00      694.60     35.15 o 
  17   7   0      474.99      564.53     85.92 o 
  18   7   0      347.65      374.79     23.43 o 
  19   7   0      113.71      102.17     21.95 o 
   0   8   0       75.39      841.56    386.36 o 
   1   8   0       12.23       31.25     18.35 o 
   2   8   0      902.57     1064.30     44.50 o 
   3   8   0      443.78      459.52     29.28 o 
   4   8   0     2164.01     2188.52     50.62 o 
   5   8   0      118.88      109.79     16.85 o 
   6   8   0      279.57      275.68     29.46 o 
   7   8   0     1675.80     1620.83     45.76 o 
   8   8   0      463.50      476.89     36.10 o 
   9   8   0      263.25      297.27     27.77 o 
  10   8   0      498.12      451.03     35.25 o 
  11   8   0      426.55      449.35     31.36 o 
  12   8   0      102.85      111.32     14.40 o 
  13   8   0      215.65      267.07     21.35 o 
  14   8   0      783.76      770.83     48.32 o 
  15   8   0       74.21       65.72     19.69 o 
  16   8   0      436.35      449.69     30.01 o 
  17   8   0       29.97       13.57     24.82 o 
  18   8   0       43.99       64.63     20.24 o 
   1   9   0     2452.24     2565.55     63.61 o 
   2   9   0       16.92       25.82     15.55 o 
   3   9   0     3046.14     3054.74     84.07 o 
   4   9   0        2.56       15.50     15.66 o 
   5   9   0     1975.82     1963.77     52.62 o 
   6   9   0        9.86       26.40     13.28 o 
   7   9   0      755.78      831.02     49.99 o 
   8   9   0      374.51      424.36     35.32 o 
   9   9   0     1439.80     1382.02     48.82 o 
  10   9   0      107.63      103.59     25.85 o 
  11   9   0       21.28       -4.56     12.42 o 
  12   9   0      280.29      240.36     22.51 o 
  13   9   0       23.26       20.94     14.42 o 
  14   9   0       19.54       29.74     13.55 o 
  15   9   0       76.56       49.22     24.45 o 
  16   9   0      140.75      145.72     36.91 o 
  17   9   0        5.66       29.94     86.74 o 
   0  10   0     4101.22     3933.61    272.82 o 
   1  10   0      501.97      444.50     37.41 o 
   2  10   0      732.03      751.25     90.19 o 
   3  10   0        6.85       15.24     13.10 o 
   4  10   0     2474.61     2293.67     51.49 o 
   5  10   0      412.87      427.47     44.08 o 
   6  10   0      332.94      319.96     18.37 o 
   7  10   0      679.77      725.34     24.89 o 
   8  10   0      675.86      743.20     62.04 o 
   9  10   0       12.65      -13.75     20.43 o 
  10  10   0       93.01      209.53     83.76 o 
  11  10   0       40.21       28.19     11.32 o 
  12  10   0        4.11       -1.37     12.11 o 
  13  10   0       19.22       25.75     13.80 o 
  14  10   0      299.69      270.90     68.99 o 
  15  10   0       33.78       52.30     45.74 o 
  16  10   0      180.46      163.54     57.73 o 
   1  11   0       17.42       38.24     19.17 o 
   2  11   0       70.78       71.58     21.77 o 
   3  11   0     1351.10     1296.63     53.30 o 
   4  11   0       24.77       42.45     14.54 o 
   5  11   0      426.76      464.58     32.02 o 
   6  11   0       17.22       -4.33     12.94 o 
   7  11   0       14.89       14.46     11.82 o 
   8  11   0      153.56      171.69     17.06 o 
   9  11   0       54.25       30.41     20.56 o 
  10  11   0      230.31      247.40     28.73 o 
  11  11   0       44.66       74.49     41.28 o 
  12  11   0      172.17      219.77     44.28 o 
  13  11   0       41.17        5.35     36.97 o 
  14  11   0      132.68      108.96     63.88 o 
   0  12   0     2053.79     1992.26    181.88 o 
   1  12   0       78.74       57.12     21.09 o 
   2  12   0      292.47      346.83     46.35 o 
   3  12   0      101.34       90.04     22.71 o 
   4  12   0      620.30      710.84     31.28 o 
   5  12   0       93.21       95.35     21.17 o 
   6  12   0      521.63      535.66     27.13 o 
   7  12   0      226.58      219.83     26.77 o 
   8  12   0      228.40      307.27     62.27 o 
   9  12   0       12.14        7.71     27.60 o 
  10  12   0        2.31       40.87     33.02 o 
  11  12   0       64.69       61.32     50.01 o 
  12  12   0        0.54      -40.92     40.92 o 
   1  13   0       11.19       17.42     18.71 o 
   2  13   0       52.54       18.32     15.11 o 
   3  13   0       55.15       58.15     16.20 o 
   4  13   0       38.70        9.47     19.20 o 
   5  13   0       18.14       54.94     16.23 o 
   6  13   0        6.27       38.11     13.45 o 
   7  13   0        5.44      -22.25     36.40 o 
   8  13   0       85.31      130.99     35.75 o 
   9  13   0        4.26       53.73     32.84 o 
  10  13   0       34.17      164.74     65.33 o 
   0  14   0      483.84      608.68     53.34 o 
   1  14   0       14.63       -8.15     14.74 o 
   2  14   0      213.91      294.08     35.48 o 
   3  14   0        3.83       31.51     24.98 o 
   4  14   0      250.00      215.18     57.64 o 
   5  14   0       24.84       35.84     30.27 o 
   6  14   0      125.26      149.69     43.49 o 
   7  14   0        3.80       77.01     36.76 o 
 -21   1   1        6.44        0.19     65.67 o 
 -20   1   1     1194.66     1237.85     75.75 o 
 -19   1   1        0.66       24.92     48.54 o 
 -18   1   1      106.52      165.25     38.95 o 
 -17   1   1       35.67       60.33     38.46 o 
 -16   1   1     6536.70     6675.41    120.48 o 
 -15   1   1     1097.51     1063.11     36.63 o 
 -14   1   1    15969.40    16689.21    313.51 o 
 -13   1   1     1555.07     1485.04     53.12 o 
 -12   1   1    13198.45    12839.61    161.00 o 
 -11   1   1     1813.57     1662.66     28.28 o 
 -10   1   1    16239.61    15220.14    187.42 o 
  -9   1   1      315.75      162.17     10.91 o 
  -8   1   1    13137.09    11943.43    161.07 o 
  -7   1   1       39.99       77.46     10.36 o 
  -6   1   1     3454.40     3267.22     40.31 o 
  -5   1   1     2048.24     1914.31     32.42 o 
  -4   1   1      609.55      621.68     13.37 o 
  -3   1   1      728.33      726.72     14.74 o 
  -2   1   1      720.72      701.09     16.37 o 
  -1   1   1     1624.17     1855.84     51.89 o 
   0   1   1      479.90      526.34     17.07 o 
   1   1   1     2548.24     2857.86     91.61 o 
   2   1   1      750.67      697.06     14.78 o 
   3   1   1     2156.27     1866.77     42.72 o 
   4   1   1      938.20      922.52     41.70 o 
   5   1   1    18024.57    17194.76    307.58 o 
   6   1   1      744.05      834.50     29.83 o 
   7   1   1     6355.48     5447.00     56.74 o 
   8   1   1     6806.86     6947.11    106.93 o 
   9   1   1     2300.58     1675.07     22.75 o 
  10   1   1     3483.26     3601.92     64.51 o 
  11   1   1    16092.11    16566.60    258.70 o 
  12   1   1     1023.69     1000.40     33.18 o 
  13   1   1    20996.83    21941.68    464.61 o 
  14   1   1       60.93       80.45     45.97 o 
  15   1   1     9772.14     9665.61    245.43 o 
  16   1   1       28.35       29.94     37.88 o 
  17   1   1      800.86      877.44    103.33 o 
  18   1   1     1472.00     1519.23    168.55 o 
  19   1   1      126.71      203.60     43.05 o 
  20   1   1        1.41       16.16     29.61 o 
  21   1   1      488.84      486.15     46.38 o 
 -21   2   1       51.82       48.43     34.30 o 
 -20   2   1        1.77        4.17     26.51 o 
 -19   2   1      228.44      181.82     32.70 o 
 -18   2   1       46.63       21.75     30.93 o 
 -17   2   1      360.78      362.89     24.17 o 
 -16   2   1       84.09       54.13     12.79 o 
 -15   2   1     1820.12     1862.58     63.92 o 
 -14   2   1       49.46       69.18     10.64 o 
 -13   2   1     5294.22     5546.52     81.90 o 
 -12   2   1     2319.21     2347.87     46.84 o 
 -11   2   1     6047.91     6433.75     92.82 o 
 -10   2   1       30.27       37.21     11.05 o 
  -9   2   1      500.19      660.34     18.99 o 
  -8   2   1     2395.16     2737.54     47.43 o 
  -7   2   1     2491.03     2521.58     48.71 o 
  -6   2   1     1718.50     1650.71     28.64 o 
  -5   2   1    10519.40    11201.97    211.13 o 
  -4   2   1      379.12      389.86     15.16 o 
  -3   2   1     3020.05     2989.13     52.64 o 
  -2   2   1    13414.22    13453.59    199.23 o 
  -1   2   1     5182.49     5607.10    105.45 o 
   0   2   1       15.28       12.97      8.08 o 
   1   2   1      251.75      219.41     13.83 o 
   2   2   1    14482.71    15093.26    217.47 o 
   3   2   1     7740.73     8578.52    168.98 o 
   4   2   1     2808.10     2610.97     52.50 o 
   5   2   1     3365.01     3714.50     48.50 o 
   6   2   1     5243.94     5306.28     75.91 o 
   7   2   1     3277.17     3632.94     49.80 o 
   8   2   1       73.11       52.59      9.77 o 
   9   2   1        4.62        8.73      6.27 o 
  10   2   1      635.75      519.58     25.02 o 
  11   2   1     1058.75     1108.37     24.31 o 
  12   2   1     4420.27     4409.93     55.07 o 
  13   2   1      129.62      145.75     16.89 o 
  14   2   1     4508.85     4434.00     90.21 o 
  15   2   1      573.83      560.33     34.57 o 
  16   2   1      365.58      348.07     22.35 o 
  17   2   1        2.23       -0.53     26.99 o 
  18   2   1      130.44      161.73     51.64 o 
  19   2   1      149.27      149.73     41.94 o 
  20   2   1       50.23       79.66     44.39 o 
  21   2   1       38.24       32.68     29.38 o 
 -21   3   1        2.60      -13.82     36.04 o 
 -20   3   1      375.01      412.09     37.75 o 
 -19   3   1       63.93       64.85     31.30 o 
 -18   3   1       49.55       38.46     17.45 o 
 -17   3   1       85.44       79.68     15.58 o 
 -16   3   1     6690.29     6715.22     88.36 o 
 -15   3   1     1399.13     1420.78     24.13 o 
 -14   3   1     4599.74     4707.76     70.17 o 
 -13   3   1     1879.96     2012.07     40.80 o 
 -12   3   1    11149.24    11509.25    168.48 o 
 -11   3   1     1074.93     1075.83     30.43 o 
 -10   3   1     9810.29    10206.45    170.79 o 
  -9   3   1      299.25      327.16     24.57 o 
  -8   3   1     2837.17     2719.59     35.85 o 
  -7   3   1     1144.13     1116.06     24.54 o 
  -6   3   1      114.29      155.89     12.36 o 
  -5   3   1     3040.47     2707.29     45.98 o 
  -4   3   1     4795.01     4541.91     68.39 o 
  -3   3   1    11068.91    12294.12    179.21 o 
  -2   3   1    22630.38    24394.11    398.42 o 
  -1   3   1    47773.19    51058.46   1117.04 o 
   0   3   1      990.21     1380.93     29.02 o 
   1   3   1    47828.89    53937.12   1188.51 o 
   2   3   1     6843.13     7146.43    102.80 o 
   3   3   1    11261.67    11664.72    159.61 o 
   4   3   1      533.17      547.36     22.34 o 
   5   3   1     1396.97     1552.06     41.67 o 
   6   3   1       37.02       47.11     11.56 o 
   7   3   1      876.81      658.49     23.71 o 
   8   3   1       35.14       25.35     14.87 o 
   9   3   1    15598.74    15335.92    222.82 o 
  10   3   1      274.16      328.54     16.21 o 
  11   3   1    12703.35    12528.07    182.93 o 
  12   3   1      322.37      396.39     26.33 o 
  13   3   1     7346.87     7412.51    108.59 o 
  14   3   1      239.29      266.24     33.91 o 
  15   3   1     6095.68     6187.41    123.00 o 
  16   3   1        6.63        7.55     18.48 o 
  17   3   1     1082.64     1210.03     62.11 o 
  18   3   1      891.55      765.25     58.83 o 
  19   3   1        9.43       43.09     25.09 o 
  20   3   1       62.49       45.40     33.43 o 
  21   3   1      176.17      206.44     46.75 o 
 -20   4   1       23.59       72.27     63.64 o 
 -19   4   1      965.07     1092.25     78.18 o 
 -18   4   1      197.86      188.46     38.76 o 
 -17   4   1     1313.63     1358.72     48.32 o 
 -16   4   1        6.81        7.51     12.59 o 
 -15   4   1     3695.84     3771.21     53.09 o 
 -14   4   1      982.45      937.74     29.36 o 
 -13   4   1     5544.73     5198.65     88.04 o 
 -12   4   1      721.97      671.00     37.63 o 
 -11   4   1    10686.49    10451.15    158.32 o 
 -10   4   1      855.49      826.39     28.29 o 
  -9   4   1     1040.34      930.04     23.44 o 
  -8   4   1      237.18      154.78     12.81 o 
  -7   4   1     4409.78     4140.94     66.02 o 
  -6   4   1       88.18      115.91     13.31 o 
  -5   4   1     1294.68     1205.56     31.79 o 
  -4   4   1    12083.46    12597.21    150.77 o 
  -3   4   1     7760.68     8780.07    120.10 o 
  -2   4   1    14208.56    13894.42    188.82 o 
  -1   4   1       53.46       27.74     11.35 o 
   0   4   1      903.81      855.49     26.70 o 
   1   4   1      731.14      952.13     28.09 o 
   2   4   1    11799.26    11264.26    168.63 o 
   3   4   1    14262.09    14487.93    223.07 o 
   4   4   1    17492.05    17513.83    280.02 o 
   5   4   1     9008.68     8717.04    115.56 o 
   6   4   1     1675.57     1340.00     46.76 o 
   7   4   1     6057.21     6351.45    147.72 o 
   8   4   1     4456.83     3922.57     63.13 o 
   9   4   1     1359.76     1456.41     32.67 o 
  10   4   1     2636.99     2535.48     67.65 o 
  11   4   1      701.40      771.50     29.78 o 
  12   4   1     6438.44     6348.97     85.77 o 
  13   4   1       68.90       52.11     13.36 o 
  14   4   1     3164.57     3278.09     50.92 o 
  15   4   1        3.92       16.84      8.43 o 
  16   4   1     2319.34     2169.03    113.43 o 
  17   4   1      252.07      300.16     22.79 o 
  18   4   1      346.92      414.66     33.50 o 
  19   4   1       52.84       72.47     25.54 o 
  20   4   1      542.27      607.22     54.52 o 
 -20   5   1       86.43      123.39     31.06 o 
 -19   5   1        2.45        1.12     15.00 o 
 -18   5   1       34.97       20.86     14.80 o 
 -17   5   1       81.75       87.68     15.06 o 
 -16   5   1     2132.88     1987.53     46.90 o 
 -15   5   1      262.41      261.54     15.79 o 
 -14   5   1      590.77      618.41     29.37 o 
 -13   5   1      378.54      500.58     22.32 o 
 -12   5   1       57.88       61.27     13.78 o 
 -11   5   1      798.04      822.04     31.06 o 
 -10   5   1     2845.74     2835.83     48.66 o 
  -9   5   1      111.92      153.95     15.41 o 
  -8   5   1     1843.11     1804.97     33.04 o 
  -7   5   1      880.44      913.35     29.44 o 
  -6   5   1      774.12      839.35     29.29 o 
  -5   5   1       11.13       26.86      8.06 o 
  -4   5   1      866.64      857.97     22.76 o 
  -3   5   1    11186.22    11593.60    167.96 o 
  -2   5   1     1501.12     1544.71     54.85 o 
  -1   5   1     4441.74     4827.77     64.41 o 
   0   5   1     2617.42     2651.54     44.20 o 
   1   5   1       90.33      108.78     12.83 o 
   2   5   1     7426.09     8404.60    111.96 o 
   3   5   1     4877.31     5629.42     81.22 o 
   4   5   1      748.74      890.58     24.43 o 
   5   5   1     1411.27     1372.30     31.86 o 
   6   5   1       43.33       59.33     14.77 o 
   7   5   1      856.81      801.26     32.95 o 
   8   5   1      331.07      406.81     24.49 o 
   9   5   1     4000.30     4124.97     73.52 o 
  10   5   1      273.73      332.37     22.97 o 
  11   5   1     1342.58     1394.42     50.00 o 
  12   5   1       40.83       42.95     17.93 o 
  13   5   1      403.19      389.97     14.52 o 
  14   5   1       92.79       73.75     12.50 o 
  15   5   1     1768.34     1709.42     53.93 o 
  16   5   1       36.46       47.20      8.72 o 
  17   5   1      214.43      277.25     28.49 o 
  18   5   1      201.78      180.68     23.93 o 
  19   5   1        1.72      -22.75     22.75 o 
  20   5   1       10.70       35.90     51.16 o 
 -19   6   1      723.64      758.88     32.26 o 
 -18   6   1       70.78       82.42     18.55 o 
 -17   6   1     1082.22     1180.57     56.62 o 
 -16   6   1      136.92      135.71     11.95 o 
 -15   6   1     3543.53     3589.64     60.77 o 
 -14   6   1     1050.78     1022.13     62.47 o 
 -13   6   1     3297.42     3222.77     56.88 o 
 -12   6   1      102.59       82.09     14.16 o 
 -11   6   1     6986.24     7164.17    113.63 o 
 -10   6   1      529.06      512.37     27.69 o 
  -9   6   1     3264.60     3121.21     53.93 o 
  -8   6   1     1101.24     1018.41     35.34 o 
  -7   6   1     6843.80     6869.64    113.09 o 
  -6   6   1      558.94      558.19     22.63 o 
  -5   6   1     2848.88     2569.43     39.54 o 
  -4   6   1       56.38       89.26     13.59 o 
  -3   6   1    23753.66    25084.62    422.07 o 
  -2   6   1        9.60       19.74      9.69 o 
  -1   6   1        3.25        1.58     10.65 o 
   0   6   1      793.40      932.79     22.11 o 
   1   6   1     1004.28     1140.87     26.26 o 
   2   6   1       13.10       14.87     13.42 o 
   3   6   1     6141.40     6621.17     90.67 o 
   4   6   1       12.02       11.71     11.20 o 
   5   6   1      120.52      124.04     16.43 o 
   6   6   1     1512.63     1219.86     34.01 o 
   7   6   1      393.91      430.59     31.80 o 
   8   6   1     8481.67     8033.03    127.30 o 
   9   6   1      842.11      938.35     32.55 o 
  10   6   1     5914.18     5697.05    118.13 o 
  11   6   1      216.27      225.94     17.89 o 
  12   6   1     4820.21     4813.46     81.84 o 
  13   6   1      134.51       86.96     15.11 o 
  14   6   1     2218.99     2251.14     53.34 o 
  15   6   1        2.93       -0.07     10.40 o 
  16   6   1     3016.20     2934.13     56.73 o 
  17   6   1      187.49      159.91     24.23 o 
  18   6   1      534.34      573.16     43.53 o 
  19   6   1       57.90       71.70     19.82 o 
 -19   7   1       51.74       64.24     22.75 o 
 -18   7   1       16.17       35.39     21.19 o 
 -17   7   1       76.15       58.01     21.18 o 
 -16   7   1      154.70      196.84     19.87 o 
 -15   7   1      311.41      333.66     29.81 o 
 -14   7   1       20.91       33.57     13.49 o 
 -13   7   1      140.93      117.10     18.86 o 
 -12   7   1     1768.65     1585.10     60.86 o 
 -11   7   1       45.57       51.67     22.13 o 
 -10   7   1      164.16      129.96     22.98 o 
  -9   7   1      902.63      952.82     45.55 o 
  -8   7   1      219.04      245.48     27.74 o 
  -7   7   1       19.58        5.06     13.92 o 
  -6   7   1      548.69      451.02     22.11 o 
  -5   7   1     1144.97     1171.76     36.13 o 
  -4   7   1        7.69        7.80     12.61 o 
  -3   7   1      404.94      377.01     28.01 o 
  -2   7   1      240.69      324.75     16.75 o 
  -1   7   1      385.63      401.97     24.61 o 
   0   7   1       28.64       59.51     15.02 o 
   1   7   1      199.19      268.20     24.13 o 
   2   7   1     1736.78     1794.57     42.01 o 
   3   7   1     3993.71     3844.42     79.56 o 
   4   7   1     3727.32     3550.17     66.89 o 
   5   7   1      189.03      197.23     25.31 o 
   6   7   1     2068.53     1899.31     38.05 o 
   7   7   1      166.38      148.06     22.29 o 
   8   7   1      319.10      367.23     25.24 o 
   9   7   1      644.00      610.50     32.89 o 
  10   7   1      314.88      263.64     30.15 o 
  11   7   1      212.42      277.93     22.97 o 
  12   7   1      199.26      214.77     21.88 o 
  13   7   1       97.09       75.63     17.22 o 
  14   7   1      447.01      498.29     43.59 o 
  15   7   1        0.34       11.54      9.90 o 
  16   7   1      265.11      300.58     31.55 o 
  17   7   1        3.13      -13.53     18.83 o 
  18   7   1       21.16       13.50     22.10 o 
  19   7   1       25.11       60.45     24.61 o 
 -18   8   1      110.48       94.88     39.54 o 
 -17   8   1     1149.41     1293.96     59.01 o 
 -16   8   1      262.91      280.51     24.53 o 
 -15   8   1     1529.78     1393.01     39.14 o 
 -14   8   1      362.65      351.13     22.65 o 
 -13   8   1     1913.50     1947.30     37.96 o 
 -12   8   1      527.96      592.21     36.35 o 
 -11   8   1     2557.47     2705.45     49.74 o 
 -10   8   1     1304.57     1257.18     30.60 o 
  -9   8   1     1014.51     1004.33     44.85 o 
  -8   8   1      325.90      363.08     22.30 o 
  -7   8   1     3785.07     3895.83     91.01 o 
  -6   8   1     1706.60     1635.17     31.33 o 
  -5   8   1     3041.46     3056.33     60.28 o 
  -4   8   1      184.66      232.30     21.61 o 
  -3   8   1      737.03      718.40     23.92 o 
  -2   8   1        6.18       34.52     12.75 o 
  -1   8   1       64.67       57.75     13.83 o 
   0   8   1        4.88        7.88     13.42 o 
   1   8   1       13.31       20.35     12.42 o 
   2   8   1      629.71      590.29     30.23 o 
   3   8   1       29.20       49.93     18.24 o 
   4   8   1       27.06       40.61     16.05 o 
   5   8   1      622.23      607.05     24.22 o 
   6   8   1     1085.24     1099.67     34.89 o 
   7   8   1      868.87      930.54     31.60 o 
   8   8   1     4871.51     4909.35     94.09 o 
   9   8   1      343.18      343.66     26.93 o 
  10   8   1     2247.99     2202.57     63.36 o 
  11   8   1       20.39        3.05     14.24 o 
  12   8   1     2499.02     2444.24     78.01 o 
  13   8   1       73.13       74.24     17.81 o 
  14   8   1     1857.48     1976.18     53.67 o 
  15   8   1       29.48       42.08     17.52 o 
  16   8   1     1111.37     1185.76     54.85 o 
  17   8   1        0.27        6.66     32.92 o 
  18   8   1      862.64      788.10    125.98 o 
 -17   9   1        9.64       39.78     50.14 o 
 -16   9   1      420.87      561.09     96.46 o 
 -15   9   1      156.91      138.90     48.74 o 
 -14   9   1      319.98      352.96     20.16 o 
 -13   9   1       51.68       38.41     16.15 o 
 -12   9   1      738.53      652.85     34.67 o 
 -11   9   1       42.31       28.16     12.53 o 
 -10   9   1       40.59       37.77     10.35 o 
  -9   9   1     1107.64     1142.58     62.76 o 
  -8   9   1      369.61      297.92     25.02 o 
  -7   9   1      570.52      566.36     34.31 o 
  -6   9   1     1346.72     1334.33     42.37 o 
  -5   9   1     2216.53     2118.45     39.32 o 
  -4   9   1      287.91      307.57     18.60 o 
  -3   9   1      260.43      258.57     26.83 o 
  -2   9   1      667.58      689.52     30.80 o 
  -1   9   1      465.32      519.96     25.89 o 
   0   9   1      517.87      531.91     30.16 o 
   1   9   1      134.93      109.90     19.36 o 
   2   9   1      444.55      424.92     24.38 o 
   3   9   1      249.02      219.87     20.18 o 
   4   9   1     2782.86     2809.91     60.86 o 
   5   9   1      253.45      296.30     32.37 o 
   6   9   1     1152.14     1214.63     34.27 o 
   7   9   1      726.03      673.80     22.71 o 
   8   9   1      286.48      292.15     30.56 o 
   9   9   1        6.94        7.13     15.98 o 
  10   9   1      144.95      179.86     24.11 o 
  11   9   1      832.29      824.32     51.81 o 
  12   9   1      246.84      233.76     17.61 o 
  13   9   1       32.90       79.75     17.35 o 
  14   9   1       65.77       66.18     15.40 o 
  15   9   1      746.00      822.89     69.03 o 
  16   9   1       27.42       18.51     19.27 o 
  17   9   1      102.43       79.55     49.86 o 
 -16  10   1       31.80        1.91     42.47 o 
 -15  10   1       88.95       82.13     88.08 o 
 -14  10   1       60.54        1.69     47.96 o 
 -13  10   1      202.37      189.37     64.49 o 
 -12  10   1      328.37      344.77     23.75 o 
 -11  10   1      968.38      960.88     36.59 o 
 -10  10   1       12.15      -13.39     13.39 o 
  -9  10   1       80.79       81.72     22.91 o 
  -8  10   1      788.89      816.50     39.54 o 
  -7  10   1     2063.96     2037.17     48.27 o 
  -6  10   1      120.29      153.35     18.61 o 
  -5  10   1     2709.81     2477.47     45.83 o 
  -4  10   1        7.33       22.62     13.11 o 
  -3  10   1      181.51      179.43     16.83 o 
  -2  10   1        5.03       13.20     14.86 o 
  -1  10   1     1182.26     1175.27     40.20 o 
   0  10   1     1529.85     1395.19     35.15 o 
   1  10   1      443.88      610.34     36.18 o 
   2  10   1        8.78       29.73     16.37 o 
   3  10   1     1117.23     1121.86     35.03 o 
   4  10   1      656.12      749.77     24.14 o 
   5  10   1        2.69       -1.31     13.34 o 
   6  10   1       35.29       53.50     15.07 o 
   7  10   1      176.73      217.59     23.53 o 
   8  10   1     2039.23     1960.55     39.76 o 
   9  10   1     1878.62     1651.64     78.98 o 
  10  10   1      657.06      650.98     34.50 o 
  11  10   1       60.90       66.95     30.58 o 
  12  10   1      625.17      635.44     27.24 o 
  13  10   1        9.96        5.96     12.62 o 
  14  10   1      328.11      258.10     29.78 o 
  15  10   1        0.22      -47.51     47.51 o 
 -14  11   1      783.49      924.72     82.05 o 
 -13  11   1       23.60        1.60     36.68 o 
 -12  11   1      628.47      681.46     66.48 o 
 -11  11   1        2.91      -15.96     30.14 o 
 -10  11   1      244.24      213.22     41.90 o 
  -9  11   1      304.08      314.12     24.50 o 
  -8  11   1      914.48      975.20     35.92 o 
  -7  11   1       38.22       35.16     17.37 o 
  -6  11   1     1405.06     1350.40     31.83 o 
  -5  11   1      458.76      493.69     27.78 o 
  -4  11   1       24.52       39.89     10.85 o 
  -3  11   1      511.16      489.25     26.56 o 
  -2  11   1       48.33       55.46     17.74 o 
  -1  11   1      450.10      462.10     38.62 o 
   0  11   1       51.00       17.32     19.44 o 
   1  11   1      346.94      241.49     31.16 o 
   2  11   1       74.13       52.63     24.62 o 
   3  11   1       35.29       36.34     14.33 o 
   4  11   1      398.30      380.16     21.30 o 
   5  11   1       72.51       99.24     16.45 o 
   6  11   1       41.03       23.67     14.33 o 
   7  11   1     1036.48     1068.05     56.50 o 
   8  11   1      100.22       96.99     13.42 o 
   9  11   1      135.44      144.04     26.27 o 
  10  11   1       67.54       34.15     16.13 o 
  11  11   1      552.88      609.36     89.63 o 
  12  11   1       70.41       81.23     49.31 o 
  13  11   1      527.92      568.67    113.48 o 
  14  11   1       14.62        3.77     44.64 o 
 -12  12   1       83.49      101.10     58.46 o 
 -11  12   1      122.12      133.08     63.21 o 
 -10  12   1       38.47       44.10     46.28 o 
  -9  12   1        1.03       34.15     32.99 o 
  -8  12   1      266.33      312.98     38.19 o 
  -7  12   1      274.10      228.74     58.12 o 
  -6  12   1       34.21       29.69     10.34 o 
  -5  12   1      320.30      323.85     16.34 o 
  -4  12   1       78.08      122.31     15.96 o 
  -3  12   1      112.07       86.18     14.31 o 
  -2  12   1      178.93      158.07     29.71 o 
  -1  12   1      167.65      136.51     20.41 o 
   0  12   1      868.18      824.85     27.82 o 
   1  12   1      182.27      143.24     20.95 o 
   2  12   1       52.16       16.67     12.77 o 
   3  12   1       73.45       45.29     18.32 o 
   4  12   1      513.22      451.56     33.79 o 
   5  12   1       16.68       20.18     13.84 o 
   6  12   1       55.40       45.80     13.99 o 
   7  12   1       30.83       27.94     17.07 o 
   8  12   1      190.35      199.28     16.90 o 
   9  12   1      272.41      302.36     20.76 o 
  10  12   1      114.98      103.94     45.88 o 
  11  12   1        1.69      115.81     49.38 o 
  12  12   1        4.61       -7.24     44.66 o 
 -10  13   1      166.32      228.09     47.74 o 
  -9  13   1      126.97      180.26     51.70 o 
  -8  13   1      457.45      502.11     63.07 o 
  -7  13   1       81.84       13.78     30.04 o 
  -6  13   1      288.65      224.27     41.40 o 
  -5  13   1      143.65      137.63     17.14 o 
  -4  13   1        1.32       -2.63     13.87 o 
  -3  13   1      174.00      163.26     17.42 o 
  -2  13   1       78.55       76.86     15.50 o 
  -1  13   1       53.53       31.70     18.71 o 
   0  13   1       91.93       85.21     15.30 o 
   1  13   1      107.59      110.33     18.47 o 
   2  13   1        8.99       19.28     16.11 o 
   3  13   1        1.25       10.82     14.20 o 
   4  13   1       59.05       44.46     13.36 o 
   5  13   1       44.93       77.00     21.10 o 
   6  13   1        1.42       14.52     10.59 o 
   7  13   1      252.82      376.45     28.74 o 
   8  13   1        0.87       37.28     29.37 o 
   9  13   1      172.89      286.55     73.81 o 
  10  13   1        3.85       44.86     41.93 o 
  -7  14   1        0.46      -28.29     35.83 o 
  -6  14   1       68.34       37.83     31.37 o 
  -5  14   1       35.34       11.50     67.95 o 
  -4  14   1      117.84       61.06     34.45 o 
  -3  14   1       57.90       62.32     31.44 o 
  -2  14   1       30.07       18.75     17.94 o 
  -1  14   1      287.88      283.27     17.07 o 
   0  14   1       60.23       46.09     15.53 o 
   1  14   1      199.44      331.61     68.82 o 
   2  14   1       28.53       45.34     13.83 o 
   3  14   1      204.84      250.49     23.55 o 
   4  14   1       25.92       21.06     23.76 o 
   5  14   1      111.30       94.69     29.39 o 
   6  14   1        5.63       86.11     35.87 o 
   7  14   1        3.63       89.10     53.66 o 
  -1  15   1       46.51       84.42     28.42 o 
   0  15   1       94.70       48.68     29.10 o 
   1  15   1       86.30      178.96     49.77 o 
 -21   0   2      902.92      906.39    101.21 o 
 -20   0   2      427.35      406.50    131.22 o 
 -19   0   2      183.33      210.89     57.69 o 
 -18   0   2      399.50      263.45     59.03 o 
 -17   0   2     1737.66     1783.20    108.12 o 
 -16   0   2       28.57        3.86     19.92 o 
 -15   0   2       99.36       75.12     24.05 o 
 -14   0   2       65.22       83.65     24.85 o 
 -13   0   2      744.74      744.26     88.08 o 
 -12   0   2       44.27       49.12     13.69 o 
 -11   0   2     2338.74     2478.05     69.46 o 
 -10   0   2     1677.02     1648.24     58.53 o 
  -9   0   2     1304.95     1186.44     28.73 o 
  -8   0   2     4064.51     4077.40     75.51 o 
  -7   0   2    16363.28    15666.44    278.78 o 
  -6   0   2     3761.09     3338.90     41.92 o 
  -5   0   2    16219.60    15979.66    232.01 o 
  -4   0   2     3230.02     2977.70     54.03 o 
  -3   0   2     3016.64     2270.66     29.80 o 
  -2   0   2    45697.63    49612.47   1028.27 o 
  -1   0   2    30050.70    33541.09    849.37 o 
   0   0   2     7984.56     8900.28    256.97 o 
   1   0   2    32355.59    36048.46   1206.54 o 
   2   0   2   103582.48    98592.33   5574.45 o 
   3   0   2      768.83      874.14     29.35 o 
   4   0   2     1251.78     1165.15     22.20 o 
   5   0   2      111.80       88.16      9.23 o 
   6   0   2     1696.66     1550.71     27.35 o 
   7   0   2     2526.27     2221.54    144.00 o 
   8   0   2       16.95       11.82     10.35 o 
   9   0   2     1446.50     1520.31    115.49 o 
  10   0   2     2683.11     2892.67    105.11 o 
  11   0   2       18.99      -10.27     55.90 o 
  12   0   2       29.70       48.09     37.83 o 
  13   0   2      213.81      197.06     49.77 o 
  14   0   2     1468.77     1638.59     54.45 o 
  15   0   2      161.69      196.05     53.34 o 
  16   0   2      217.14      248.05     56.24 o 
  17   0   2       22.63       69.63     87.48 o 
  18   0   2      146.32      238.34     62.26 o 
  19   0   2      227.28      166.15     59.92 o 
  20   0   2     2200.76     2059.37    237.34 o 
  21   0   2        6.65       -0.22     32.90 o 
 -21   1   2        0.62       40.12     47.46 o 
 -20   1   2      100.47       96.80     38.80 o 
 -19   1   2       27.39       20.82     69.24 o 
 -18   1   2        4.35      -12.18     35.43 o 
 -17   1   2       80.26       70.41     22.17 o 
 -16   1   2      825.26      858.83     38.69 o 
 -15   1   2        0.73        8.42     10.66 o 
 -14   1   2      781.15      795.09     21.16 o 
 -13   1   2      292.42      380.40     23.27 o 
 -12   1   2       87.08       97.08     10.05 o 
 -11   1   2      971.29     1131.40     28.15 o 
 -10   1   2     1721.64     1735.67     25.72 o 
  -9   1   2     2226.43     2178.04     33.84 o 
  -8   1   2     3053.75     3034.02     33.98 o 
  -7   1   2      911.22      883.09     16.33 o 
  -6   1   2      604.06      660.39     16.40 o 
  -5   1   2     7879.04     8256.30    122.05 o 
  -4   1   2     1579.82     1682.41     25.24 o 
  -3   1   2      608.41      646.17     13.73 o 
  -2   1   2    11071.28    11371.76    117.59 o 
  -1   1   2     4820.10     5385.76    171.73 o 
   0   1   2      536.97      597.75     19.08 o 
   1   1   2     2175.80     2411.97     73.31 o 
   2   1   2     4261.34     4302.71     74.85 o 
   3   1   2     2319.86     2095.05     36.56 o 
   4   1   2      587.91      444.70     59.53 o 
   5   1   2     8652.83     8774.49    203.36 o 
   6   1   2     2884.86     2912.92     63.62 o 
   7   1   2     8750.80     8613.67    130.03 o 
   8   1   2    11528.87    12701.80    199.87 o 
   9   1   2      625.00      506.46     28.67 o 
  10   1   2      297.51      298.56     19.90 o 
  11   1   2      503.46      569.35     42.07 o 
  12   1   2      205.06      263.17     16.63 o 
  13   1   2      382.61      335.75     18.11 o 
  14   1   2      491.62      448.25     51.05 o 
  15   1   2       10.77        5.62     49.99 o 
  16   1   2       49.93       49.05     30.72 o 
  17   1   2      226.83      262.58     63.60 o 
  18   1   2      114.88      149.18     35.78 o 
  19   1   2       39.50       82.21     30.67 o 
  20   1   2        7.27       42.04     29.56 o 
  21   1   2       15.31        6.91     40.41 o 
 -21   2   2      656.40      664.09     45.27 o 
 -20   2   2      701.60      722.72     60.32 o 
 -19   2   2      652.17      779.76     78.78 o 
 -18   2   2      368.29      359.04     37.63 o 
 -17   2   2     1436.34     1479.62     33.94 o 
 -16   2   2      356.79      363.63     35.25 o 
 -15   2   2      402.56      438.24     16.78 o 
 -14   2   2       84.46       81.52     12.65 o 
 -13   2   2      485.03      475.72     17.72 o 
 -12   2   2       68.44       78.34     12.60 o 
 -11   2   2      301.11      293.98     15.16 o 
 -10   2   2      189.28      202.71     11.10 o 
  -9   2   2     1237.97     1066.43     25.40 o 
  -8   2   2      557.92      715.79     22.41 o 
  -7   2   2     2535.23     2344.17     37.54 o 
  -6   2   2     5871.33     6295.20     76.55 o 
  -5   2   2     4678.26     4169.23     55.15 o 
  -4   2   2      695.56      591.97     17.19 o 
  -3   2   2     5028.47     5063.76     61.54 o 
  -2   2   2    50527.78    49063.68   2275.50 o 
  -1   2   2    50139.86    51958.35   1287.15 o 
   0   2   2      762.81      594.90     10.58 o 
   1   2   2    42780.04    47044.33   1057.54 o 
   2   2   2    51170.91    56608.00   1307.07 o 
   3   2   2     3870.61     3419.50     61.24 o 
   4   2   2      897.68      783.71     23.37 o 
   5   2   2     2161.71     2027.65     39.71 o 
   6   2   2     5925.71     5637.01    128.85 o 
   7   2   2       49.11       19.11      9.30 o 
   8   2   2     1145.78     1006.60     25.60 o 
   9   2   2     3414.59     3179.47     80.79 o 
  10   2   2       72.49       63.23      9.15 o 
  11   2   2      345.89      326.61     24.39 o 
  12   2   2      923.22      983.80     28.10 o 
  13   2   2        5.10      -12.24     12.24 o 
  14   2   2     2580.20     2555.80     74.58 o 
  15   2   2      212.25      195.40     21.31 o 
  16   2   2      982.65      987.94     26.35 o 
  17   2   2       74.90      143.11     38.68 o 
  18   2   2     1248.26     1238.45     64.69 o 
  19   2   2       97.65      111.86     50.98 o 
  20   2   2     1361.95     1548.71     72.43 o 
  21   2   2        0.29       -3.32     28.63 o 
 -21   3   2      234.45      173.98     31.85 o 
 -20   3   2      580.00      647.55    115.61 o 
 -19   3   2      358.47      369.79     37.04 o 
 -18   3   2      132.45      114.70     22.53 o 
 -17   3   2       91.92       55.70     17.48 o 
 -16   3   2     1163.51     1263.42     33.21 o 
 -15   3   2      331.75      282.67     21.03 o 
 -14   3   2      491.79      607.10     18.94 o 
 -13   3   2      414.77      426.52     18.69 o 
 -12   3   2      284.38      249.00     26.16 o 
 -11   3   2      122.94      200.69     17.25 o 
 -10   3   2     3531.91     3739.79     66.90 o 
  -9   3   2     5787.52     6164.85    115.56 o 
  -8   3   2     1750.70     1723.64     40.64 o 
  -7   3   2      102.15      102.35     17.31 o 
  -6   3   2     1929.75     1678.39     31.88 o 
  -5   3   2      143.11      149.30     12.79 o 
  -4   3   2      429.01      357.23     13.89 o 
  -3   3   2     1128.24     1083.63     25.03 o 
  -2   3   2     2587.84     3057.25     51.67 o 
  -1   3   2     1862.42     1946.96     41.18 o 
   0   3   2     1004.09     1321.28     27.05 o 
   1   3   2    20653.17    24786.96    413.19 o 
   2   3   2      732.30      729.84     25.19 o 
   3   3   2     2497.31     2538.70     43.48 o 
   4   3   2       30.36       30.64     12.18 o 
   5   3   2      257.15      400.38     20.48 o 
   6   3   2        6.52       11.81     14.53 o 
   7   3   2     1805.65     1641.63     61.38 o 
   8   3   2     1808.25     1973.01     37.35 o 
   9   3   2       28.12        0.31     10.44 o 
  10   3   2        3.29        1.67      9.66 o 
  11   3   2     2347.50     2378.03     53.89 o 
  12   3   2      482.06      506.52     18.41 o 
  13   3   2      871.93      982.10     58.17 o 
  14   3   2     1186.43     1297.19     63.26 o 
  15   3   2       96.80       96.45     16.15 o 
  16   3   2      310.40      344.32     27.17 o 
  17   3   2     1674.59     1675.53     43.44 o 
  18   3   2      167.30      183.37     20.39 o 
  19   3   2      651.81      737.93     49.69 o 
  20   3   2        4.13       25.74     31.79 o 
 -20   4   2      237.20      332.04     48.71 o 
 -19   4   2      194.79      258.22     54.22 o 
 -18   4   2      174.74      180.23     16.27 o 
 -17   4   2        1.32       -8.14     13.87 o 
 -16   4   2      257.62      317.22     29.88 o 
 -15   4   2      164.89      149.69     19.32 o 
 -14   4   2       18.33       17.55     10.92 o 
 -13   4   2      264.52      260.04     22.06 o 
 -12   4   2      494.12      451.34     17.81 o 
 -11   4   2     1672.03     1706.42     34.97 o 
 -10   4   2      216.88      237.86     15.37 o 
  -9   4   2     1921.36     1888.37     35.82 o 
  -8   4   2     1387.36     1438.26     32.18 o 
  -7   4   2     1176.05     1272.50     25.67 o 
  -6   4   2     1374.79     1296.78     21.92 o 
  -5   4   2     3457.02     3516.14     52.90 o 
  -4   4   2     2615.41     2680.22     48.83 o 
  -3   4   2    24489.29    25906.65    386.79 o 
  -2   4   2     6391.74     6264.89     74.55 o 
  -1   4   2    10832.31    10921.09    202.83 o 
   0   4   2      142.40      141.84     17.49 o 
   1   4   2    16950.20    17170.96    284.02 o 
   2   4   2     2874.99     2839.34     56.49 o 
   3   4   2    16322.50    17342.21    270.17 o 
   4   4   2      253.82      299.81     19.47 o 
   5   4   2     3577.68     3709.29     57.50 o 
   6   4   2      948.31      870.12     39.27 o 
   7   4   2     1740.67     1941.96     49.03 o 
   8   4   2     2099.07     2383.26     48.07 o 
   9   4   2      591.09      728.41     40.52 o 
  10   4   2       16.91       21.26     15.00 o 
  11   4   2     1057.07     1203.54     66.87 o 
  12   4   2      280.84      317.10     26.45 o 
  13   4   2      361.83      415.93     24.16 o 
  14   4   2        2.85        6.16      7.86 o 
  15   4   2      142.02      147.06     24.29 o 
  16   4   2       76.14      129.80     31.21 o 
  17   4   2      109.91       80.67     25.61 o 
  18   4   2      562.83      521.86     61.51 o 
  19   4   2        2.08       23.12     30.01 o 
  20   4   2      194.46      219.13     40.89 o 
 -20   5   2      292.06      316.73     59.89 o 
 -19   5   2       14.75       12.59     23.20 o 
 -18   5   2      417.49      459.12     26.45 o 
 -17   5   2       22.55       26.56     16.27 o 
 -16   5   2      613.23      635.72     35.35 o 
 -15   5   2      119.51      112.07     16.92 o 
 -14   5   2       84.92       57.49     15.19 o 
 -13   5   2       16.68       10.27     16.43 o 
 -12   5   2        0.61      -11.49     11.49 o 
 -11   5   2      229.30      304.59     22.74 o 
 -10   5   2     1859.53     1884.98     40.19 o 
  -9   5   2     1925.27     2172.20     43.81 o 
  -8   5   2     3704.92     3656.68     68.97 o 
  -7   5   2     1053.69     1103.13     25.45 o 
  -6   5   2     8060.82     7488.96    126.22 o 
  -5   5   2       83.37      106.27     11.92 o 
  -4   5   2     8783.78     8161.08    101.28 o 
  -3   5   2    16301.74    17633.77    246.42 o 
  -2   5   2    13291.16    12625.24    172.51 o 
  -1   5   2     4708.26     4994.62     68.90 o 
   0   5   2    42190.65    44778.56    934.30 o 
   1   5   2    10307.13    10135.86    135.24 o 
   2   5   2    15214.40    14457.74    217.76 o 
   3   5   2    39157.85    41534.95    911.24 o 
   4   5   2     5105.45     4557.82     69.71 o 
   5   5   2     1003.75      879.26     41.45 o 
   6   5   2     1972.89     1788.11     33.92 o 
   7   5   2     1804.87     1775.58     50.45 o 
   8   5   2     2063.53     2144.08     53.11 o 
   9   5   2       18.79       21.12     22.65 o 
  10   5   2     2696.74     2584.06     54.82 o 
  11   5   2      634.47      655.37     27.22 o 
  12   5   2       25.17       41.44     21.52 o 
  13   5   2      178.55      183.82     13.63 o 
  14   5   2      734.97      729.98     18.16 o 
  15   5   2      374.71      353.04     37.39 o 
  16   5   2      603.93      518.01     33.83 o 
  17   5   2      749.01      735.45     31.20 o 
  18   5   2       53.96       72.03     19.26 o 
  19   5   2      554.69      642.53     51.49 o 
  20   5   2      130.40      122.82     33.86 o 
 -19   6   2        9.24       -0.37     14.27 o 
 -18   6   2      334.62      316.28     25.56 o 
 -17   6   2        0.06        0.31      9.39 o 
 -16   6   2       29.83       21.51     12.56 o 
 -15   6   2      185.33      263.05     21.56 o 
 -14   6   2      286.00      301.14     18.79 o 
 -13   6   2       62.69       78.62     22.75 o 
 -12   6   2       31.96       33.05     12.59 o 
 -11   6   2      238.92      224.32     21.83 o 
 -10   6   2      948.39      959.04     54.12 o 
  -9   6   2     2909.31     2787.90    139.00 o 
  -8   6   2      897.53      979.77     30.80 o 
  -7   6   2       24.18        9.78      7.55 o 
  -6   6   2     1207.06     1161.63     27.29 o 
  -5   6   2      900.02      920.22     29.95 o 
  -4   6   2     3488.93     3612.31     99.42 o 
  -3   6   2     8137.50     8178.51    113.60 o 
  -2   6   2     1447.41     1631.71     36.06 o 
  -1   6   2      830.34      900.48     31.41 o 
   0   6   2        3.91        7.26      9.92 o 
   1   6   2     3712.72     3934.87     57.34 o 
   2   6   2      211.43      385.11     22.75 o 
   3   6   2      884.78      793.55     23.57 o 
   4   6   2      202.01      268.15     18.67 o 
   5   6   2      955.51      918.42     33.02 o 
   6   6   2      475.05      459.09     20.84 o 
   7   6   2       11.24        7.59     15.31 o 
   8   6   2      176.08      275.54     72.47 o 
   9   6   2       18.25       26.30     18.62 o 
  10   6   2     1410.20     1289.08     52.38 o 
  11   6   2      242.84      247.17     26.52 o 
  12   6   2     1597.28     1463.52     39.46 o 
  13   6   2      963.44      971.98     33.78 o 
  14   6   2       12.64       23.93      8.26 o 
  15   6   2      288.13      263.46     14.01 o 
  16   6   2        6.37       -6.00     15.91 o 
  17   6   2      191.79      185.07     28.13 o 
  18   6   2        1.68        8.42     15.75 o 
  19   6   2        1.07       56.38     39.36 o 
 -19   7   2      171.26      149.11     26.46 o 
 -18   7   2      507.47      509.10     31.93 o 
 -17   7   2      109.66       88.97     17.70 o 
 -16   7   2      449.75      496.07     20.02 o 
 -15   7   2      313.05      355.22     21.92 o 
 -14   7   2        4.96       12.07     11.50 o 
 -13   7   2      158.89      223.29     26.54 o 
 -12   7   2      395.68      452.54     22.63 o 
 -11   7   2       13.86       23.19     15.02 o 
 -10   7   2      516.12      657.71     43.36 o 
  -9   7   2     2487.53     2420.69     38.98 o 
  -8   7   2     4191.23     4405.58     76.54 o 
  -7   7   2       50.97       51.36     14.21 o 
  -6   7   2     4105.19     4083.45     65.11 o 
  -5   7   2     5014.23     4643.40     63.30 o 
  -4   7   2     2589.38     2475.46     35.20 o 
  -3   7   2     8762.18     8679.44    128.72 o 
  -2   7   2     7089.81     6947.69    142.26 o 
  -1   7   2      631.68      556.66     24.45 o 
   0   7   2     8948.64     9191.30    128.33 o 
   1   7   2      132.01      189.93     18.92 o 
   2   7   2     4213.13     4356.66     69.76 o 
   3   7   2     3330.77     3565.56     74.60 o 
   4   7   2      730.63      694.21     27.41 o 
   5   7   2     3406.60     3351.77     56.77 o 
   6   7   2      419.52      345.33     27.09 o 
   7   7   2     2028.82     2091.24     43.08 o 
   8   7   2     2849.14     2708.59     86.26 o 
   9   7   2      120.82      141.20     22.63 o 
  10   7   2     1517.74     1667.76     57.17 o 
  11   7   2        1.99       18.29     17.60 o 
  12   7   2      144.82      128.17     23.80 o 
  13   7   2      502.06      485.74     36.75 o 
  14   7   2       89.02      107.82     25.73 o 
  15   7   2      564.32      589.39     29.57 o 
  16   7   2      101.26      160.65     44.31 o 
  17   7   2      623.81      698.10    119.87 o 
  18   7   2        0.21       42.98     23.05 o 
 -18   8   2      176.22      216.03     78.40 o 
 -17   8   2       77.90       30.37     43.10 o 
 -16   8   2       16.95       10.46     21.21 o 
 -15   8   2      299.37      287.15     22.10 o 
 -14   8   2        3.73        8.26     13.01 o 
 -13   8   2      114.88      109.80     25.73 o 
 -12   8   2      327.81      381.98     25.39 o 
 -11   8   2       52.00       18.44     10.67 o 
 -10   8   2      196.87      220.15     14.04 o 
  -9   8   2     2609.29     2485.14     67.66 o 
  -8   8   2      357.32      292.51     18.57 o 
  -7   8   2      284.82      285.15     24.31 o 
  -6   8   2       30.63       45.19     18.42 o 
  -5   8   2     1801.42     1781.95     25.91 o 
  -4   8   2       43.85       48.26     10.77 o 
  -3   8   2     1141.67     1120.31     69.53 o 
  -2   8   2        1.78        3.37     13.31 o 
  -1   8   2      163.10      208.63     27.98 o 
   0   8   2     1211.32     1339.97     29.56 o 
   1   8   2      159.29      188.76     18.41 o 
   2   8   2      125.84       98.19     17.66 o 
   3   8   2     1548.74     1672.40     39.02 o 
   4   8   2     1436.24     1473.43     48.91 o 
   5   8   2       79.44       85.00     21.32 o 
   6   8   2     3416.84     3280.71     68.47 o 
   7   8   2       13.22        4.85     18.76 o 
   8   8   2       79.23       80.48     18.67 o 
   9   8   2        0.61       23.76     23.84 o 
  10   8   2        7.92       31.34     19.58 o 
  11   8   2        8.42      -12.72     21.08 o 
  12   8   2        3.16       24.75     15.38 o 
  13   8   2     1257.82     1240.78     47.76 o 
  14   8   2       55.34       68.72     24.04 o 
  15   8   2      609.08      627.03     27.64 o 
  16   8   2       30.01       56.79     23.29 o 
  17   8   2      139.07      112.28     33.87 o 
  18   8   2      173.74      150.30     30.89 o 
 -17   9   2      132.13      107.60     56.96 o 
 -16   9   2        9.54        1.33     41.38 o 
 -15   9   2       55.14       57.47     46.19 o 
 -14   9   2        6.13       14.62     40.36 o 
 -13   9   2        2.05        2.36     13.85 o 
 -12   9   2      396.73      401.27     23.08 o 
 -11   9   2      499.83      492.29     42.60 o 
 -10   9   2        7.88        0.81     10.32 o 
  -9   9   2      528.75      483.06     35.27 o 
  -8   9   2      913.80      885.24     42.89 o 
  -7   9   2     1288.40     1203.70     29.70 o 
  -6   9   2     4496.31     4386.60     66.76 o 
  -5   9   2     4466.63     4308.82     65.84 o 
  -4   9   2     5112.57     4926.15     85.38 o 
  -3   9   2     1696.31     1837.41     48.95 o 
  -2   9   2     2157.59     2327.06     64.69 o 
  -1   9   2      341.01      358.62     37.64 o 
   0   9   2     1991.97     2147.11     53.71 o 
   1   9   2     1229.48     1171.34     40.30 o 
   2   9   2     2365.85     2259.81     43.91 o 
   3   9   2       64.20       95.84     17.62 o 
   4   9   2     4227.84     4170.46     74.84 o 
   5   9   2        4.40       16.14     16.35 o 
   6   9   2     1949.91     1880.87     65.94 o 
   7   9   2      188.07      142.48     20.25 o 
   8   9   2     2015.95     2027.18     58.45 o 
   9   9   2       21.90       25.58     20.09 o 
  10   9   2      912.39      940.88     37.42 o 
  11   9   2       96.32       63.13     23.43 o 
  12   9   2       87.33       44.75     19.68 o 
  13   9   2      698.28      720.24     51.68 o 
  14   9   2      106.02      105.65     17.96 o 
  15   9   2      117.02      128.14     24.35 o 
  16   9   2        2.30       29.27     43.23 o 
  17   9   2      249.15      362.55     76.09 o 
 -16  10   2       23.64       44.30    122.52 o 
 -15  10   2        2.91       33.16     45.54 o 
 -14  10   2       20.55       26.95     54.07 o 
 -13  10   2       18.23        2.64     26.45 o 
 -12  10   2       80.45       97.96     32.85 o 
 -11  10   2       90.09      106.08     10.34 o 
 -10  10   2       56.00       40.49     12.05 o 
  -9  10   2     1263.04     1229.71     28.03 o 
  -8  10   2      276.20      292.40     36.19 o 
  -7  10   2       99.62       94.47     12.73 o 
  -6  10   2       19.59       23.10      8.57 o 
  -5  10   2      114.00      134.34     23.48 o 
  -4  10   2        8.89        0.00      9.41 o 
  -3  10   2     3047.80     3023.76     53.63 o 
  -2  10   2      407.45      451.02     18.99 o 
  -1  10   2     1009.62     1058.99     32.09 o 
   0  10   2        2.82       -3.81     12.70 o 
   1  10   2     2124.08     2232.84     53.97 o 
   2  10   2      628.55      617.01     24.88 o 
   3  10   2       70.61      100.52     17.59 o 
   4  10   2      357.46      364.82     21.22 o 
   5  10   2      312.87      280.14     25.14 o 
   6  10   2     5937.42     5679.98    102.24 o 
   7  10   2      237.63      260.38     27.30 o 
   8  10   2      285.77      310.08     22.58 o 
   9  10   2        8.75       23.88     17.56 o 
  10  10   2        9.72       25.01     23.62 o 
  11  10   2        9.22       14.94     18.82 o 
  12  10   2       14.39        7.20     24.96 o 
  13  10   2       81.34       50.98     14.23 o 
  14  10   2       15.98       23.95     19.05 o 
  15  10   2      236.93      304.43     85.85 o 
 -14  11   2        5.12      -15.31     55.19 o 
 -13  11   2      138.57      157.70     62.00 o 
 -12  11   2        0.17        0.11     27.75 o 
 -11  11   2      207.43      176.72     42.76 o 
 -10  11   2        0.97      -16.91     27.50 o 
  -9  11   2       26.13       29.69     38.34 o 
  -8  11   2       37.46       36.28      8.40 o 
  -7  11   2      303.05      239.80     22.31 o 
  -6  11   2      651.39      584.40     19.89 o 
  -5  11   2       65.99       57.22     19.10 o 
  -4  11   2     1550.69     1453.93     28.64 o 
  -3  11   2        1.24       13.12     12.04 o 
  -2  11   2      452.97      492.02     54.39 o 
  -1  11   2      277.70      298.09     18.50 o 
   0  11   2        3.10        8.10     17.34 o 
   1  11   2      540.05      577.80     34.53 o 
   2  11   2       72.66       81.13     24.95 o 
   3  11   2        0.66       -8.18     16.83 o 
   4  11   2      372.44      434.02     46.06 o 
   5  11   2      354.43      342.67     34.62 o 
   6  11   2      330.07      342.55     35.00 o 
   7  11   2       76.63       63.81     14.57 o 
   8  11   2      342.08      280.29     26.03 o 
   9  11   2       62.38        0.73     17.71 o 
  10  11   2      270.63      245.94     25.48 o 
  11  11   2        0.60      -26.48     26.48 o 
  12  11   2      111.72       56.89     25.93 o 
  13  11   2      146.98      124.97     56.80 o 
  14  11   2      127.48       71.95     56.32 o 
 -12  12   2        0.07      -53.77     53.77 o 
 -11  12   2       17.58       29.55     51.22 o 
 -10  12   2        1.74       91.44     85.99 o 
  -9  12   2      104.43      148.70     53.35 o 
  -8  12   2      117.56       41.62     68.51 o 
  -7  12   2      343.53      520.03     58.90 o 
  -6  12   2      276.60      269.93     22.76 o 
  -5  12   2     1018.10     1022.89     27.98 o 
  -4  12   2        0.87       -6.50     14.33 o 
  -3  12   2      449.08      483.54     19.24 o 
  -2  12   2      395.42      408.11     27.17 o 
  -1  12   2      706.33      778.86     42.66 o 
   0  12   2        1.92       11.08     13.11 o 
   1  12   2      715.33      616.30     27.01 o 
   2  12   2      676.94      608.40     26.59 o 
   3  12   2      112.40      182.80     38.47 o 
   4  12   2       44.05       53.13     22.42 o 
   5  12   2      736.74      582.55     62.01 o 
   6  12   2      434.94      557.08     21.88 o 
   7  12   2      501.25      521.74     35.87 o 
   8  12   2       18.54       12.56     13.34 o 
   9  12   2        6.49       17.14     20.00 o 
  10  12   2       24.00       20.72     17.04 o 
  11  12   2       18.98       50.27     90.38 o 
  12  12   2        0.00       16.07     35.90 o 
 -10  13   2       14.90       99.57     78.80 o 
  -9  13   2      151.29      117.01     35.74 o 
  -8  13   2       38.27       34.79     30.20 o 
  -7  13   2       30.99       55.15     33.26 o 
  -6  13   2       10.75       42.67     27.97 o 
  -5  13   2       42.00       31.85     36.19 o 
  -4  13   2       46.05       27.79     16.33 o 
  -3  13   2       19.98       30.59     14.45 o 
  -2  13   2       35.28       26.48     14.97 o 
  -1  13   2      222.17      268.19     59.35 o 
   0  13   2       39.23       40.47     16.77 o 
   1  13   2        1.92       -4.17     12.60 o 
   2  13   2        2.83        3.01     12.84 o 
   3  13   2       86.33       60.59     16.17 o 
   4  13   2       30.67       29.45     15.15 o 
   5  13   2      127.24      140.58     31.50 o 
   6  13   2       96.60       91.95     22.80 o 
   7  13   2      291.35      320.65     38.33 o 
   8  13   2       65.11       47.47     38.91 o 
   9  13   2       64.22       54.82     40.72 o 
  10  13   2      107.06      127.75    115.21 o 
  -7  14   2      116.76      156.27     46.45 o 
  -6  14   2       43.08       57.30     35.63 o 
  -5  14   2      140.31      182.22     74.62 o 
  -4  14   2       11.42       66.86    113.42 o 
  -3  14   2      433.31      371.34     37.41 o 
  -2  14   2       52.97       72.61     28.61 o 
  -1  14   2      233.38      265.64     25.59 o 
   0  14   2       41.43       36.29     14.44 o 
   1  14   2      264.37      374.20     27.68 o 
   2  14   2       41.62       53.37     14.45 o 
   3  14   2       49.83       74.56     16.11 o 
   4  14   2       50.84       39.90     17.95 o 
   5  14   2      171.80      107.98     28.80 o 
   6  14   2       21.77       45.87     35.82 o 
   7  14   2      191.04      207.03     31.53 o 
  -1  15   2        0.76      -17.41     25.33 o 
   0  15   2       14.46       17.85     24.21 o 
 -21   1   3      580.68      606.27     71.38 o 
 -20   1   3       52.54       79.45     36.94 o 
 -19   1   3      746.82      841.58     80.67 o 
 -18   1   3     2716.70     2583.13     65.65 o 
 -17   1   3      704.08      749.02     59.05 o 
 -16   1   3      993.43     1088.56     33.28 o 
 -15   1   3     6086.46     6247.78     96.99 o 
 -14   1   3     3911.22     3961.64     63.63 o 
 -13   1   3     6754.57     6813.89     95.29 o 
 -12   1   3     6191.94     6047.79    145.81 o 
 -11   1   3     5436.62     5521.47     64.64 o 
 -10   1   3     8962.54     8614.61     94.50 o 
  -9   1   3    16647.98    17556.94    205.36 o 
  -8   1   3    17991.95    17931.81    216.14 o 
  -7   1   3     4184.56     4247.71     40.56 o 
  -6   1   3     6770.27     6654.95     69.06 o 
  -5   1   3        3.49       27.91      8.47 o 
  -4   1   3     1629.52     1478.00     21.49 o 
  -3   1   3      267.54      319.65     20.21 o 
  -2   1   3     8295.48     8319.76    141.94 o 
  -1   1   3      216.22      218.55     10.24 o 
   0   1   3       53.45       57.70      8.05 o 
   1   1   3        4.80       -6.01      6.01 o 
   2   1   3    16173.85    17591.93    300.03 o 
   3   1   3        3.04        7.56      6.68 o 
   4   1   3     3470.25     3516.55     85.58 o 
   5   1   3     4099.46     4082.20     81.86 o 
   6   1   3    23731.68    24599.21    616.65 o 
   7   1   3     4047.61     4108.38     61.98 o 
   8   1   3    25981.76    28421.13    596.33 o 
   9   1   3       30.74        9.70     11.43 o 
  10   1   3     9365.75     9844.83    161.97 o 
  11   1   3     1759.17     1844.24     44.23 o 
  12   1   3    17208.32    17933.63    363.67 o 
  13   1   3     4088.64     4196.00     68.40 o 
  14   1   3     8284.60     8675.39    314.60 o 
  15   1   3      366.95      362.97     33.31 o 
  16   1   3      787.86      786.50     48.40 o 
  17   1   3     1918.23     2032.81     87.90 o 
  18   1   3     1005.83     1114.96     62.93 o 
  19   1   3     1601.65     1624.52     74.49 o 
  20   1   3       12.02       26.49     38.78 o 
  21   1   3      107.00      113.41     36.06 o 
 -21   2   3       42.56       46.16     39.50 o 
 -20   2   3      127.30       71.29     66.67 o 
 -19   2   3      249.98      240.86     23.31 o 
 -18   2   3      563.32      610.31     45.67 o 
 -17   2   3       93.07      128.00     16.38 o 
 -16   2   3     1079.56     1020.25     49.04 o 
 -15   2   3       55.56       62.15     12.05 o 
 -14   2   3      584.54      577.10     25.92 o 
 -13   2   3     3089.54     3181.11     46.78 o 
 -12   2   3     3646.16     3720.03     63.40 o 
 -11   2   3     6095.15     6012.88     83.96 o 
 -10   2   3      333.44      328.72     16.76 o 
  -9   2   3     8324.92     8371.78    119.65 o 
  -8   2   3       55.42       49.68     11.46 o 
  -7   2   3      244.68      261.59     13.07 o 
  -6   2   3     6029.33     6571.39     68.08 o 
  -5   2   3        5.37       18.37      7.16 o 
  -4   2   3     2582.80     2589.30     25.96 o 
  -3   2   3     2895.18     2842.82     31.23 o 
  -2   2   3    18009.42    17305.76    905.21 o 
  -1   2   3     6116.84     5883.84    186.32 o 
   0   2   3     4010.83     3796.61     43.89 o 
   1   2   3     8342.36     8584.38    111.22 o 
   2   2   3     9436.16     9832.80    140.76 o 
   3   2   3     8918.86     8864.17    119.67 o 
   4   2   3     6131.32     5672.95    124.63 o 
   5   2   3     3033.14     2606.90     98.60 o 
   6   2   3     7572.31     7660.13    110.93 o 
   7   2   3     2097.34     2201.32    104.00 o 
   8   2   3     2706.91     2708.92     84.60 o 
   9   2   3     8217.06     8572.76    122.87 o 
  10   2   3     2238.16     2276.48     43.10 o 
  11   2   3     1772.18     1844.59     37.29 o 
  12   2   3     1211.21     1242.73     55.93 o 
  13   2   3     2263.06     2399.85     75.42 o 
  14   2   3     1275.89     1383.76     42.61 o 
  15   2   3     1538.02     1542.10     45.51 o 
  16   2   3      316.28      347.61     16.27 o 
  17   2   3       77.33       72.18     27.34 o 
  18   2   3      160.91      188.60     42.76 o 
  19   2   3       31.99       52.50     42.54 o 
  20   2   3      118.16       86.92     37.79 o 
  21   2   3       41.01       60.29     40.27 o 
 -21   3   3      353.15      298.48     41.68 o 
 -20   3   3        7.60       15.70     25.15 o 
 -19   3   3      202.07      193.32     48.57 o 
 -18   3   3     1835.14     1819.84     37.10 o 
 -17   3   3      337.83      401.96     49.91 o 
 -16   3   3      334.04      337.74     24.53 o 
 -15   3   3     3738.88     3997.62     73.34 o 
 -14   3   3     4784.04     4842.73     79.82 o 
 -13   3   3     2041.50     2132.84     51.84 o 
 -12   3   3     5756.89     5924.91     87.12 o 
 -11   3   3     9096.52     8889.77    132.20 o 
 -10   3   3     6221.12     6554.34     92.22 o 
  -9   3   3     3641.20     3504.30     54.43 o 
  -8   3   3     3200.44     3014.27     42.98 o 
  -7   3   3     1319.26     1172.74     21.15 o 
  -6   3   3     4790.19     4368.75     53.50 o 
  -5   3   3        8.26        6.43      5.40 o 
  -4   3   3        5.08       -0.06      5.36 o 
  -3   3   3       38.81       76.41     14.04 o 
  -2   3   3     5913.66     5442.90    103.09 o 
  -1   3   3     6784.21     6426.65    101.31 o 
   0   3   3     2831.97     2814.86     36.43 o 
   1   3   3     3911.59     4331.00     61.42 o 
   2   3   3    15533.31    16273.70    213.26 o 
   3   3   3       49.44       38.29     19.15 o 
   4   3   3     1134.60      958.67     28.26 o 
   5   3   3      313.36      291.62     22.63 o 
   6   3   3     1519.03     1237.53     48.17 o 
   7   3   3      450.24      446.60     33.43 o 
   8   3   3    10519.42    10240.01    177.55 o 
   9   3   3      843.01      822.43     25.15 o 
  10   3   3    19534.60    18577.08    372.86 o 
  11   3   3      699.42      693.40     24.76 o 
  12   3   3     5111.73     5120.21    124.31 o 
  13   3   3     1067.76     1060.89     36.26 o 
  14   3   3     4523.17     4822.84     93.04 o 
  15   3   3      296.96      356.38     35.75 o 
  16   3   3      118.00      182.08     17.62 o 
  17   3   3     1351.08     1387.26     33.92 o 
  18   3   3     1180.01     1167.49     81.61 o 
  19   3   3      422.77      413.95     39.88 o 
  20   3   3        5.06       42.70     32.05 o 
 -20   4   3      407.32      537.40     35.57 o 
 -19   4   3      302.97      303.74     21.85 o 
 -18   4   3      973.85      996.04     47.48 o 
 -17   4   3     1447.21     1419.13     26.99 o 
 -16   4   3     1303.01     1372.73     28.34 o 
 -15   4   3      618.67      609.07     37.22 o 
 -14   4   3     3518.76     3686.38     71.04 o 
 -13   4   3     3569.85     3588.44     63.33 o 
 -12   4   3     3733.51     3912.32     59.45 o 
 -11   4   3     3070.43     3072.12     50.92 o 
 -10   4   3     1802.95     1744.74     36.31 o 
  -9   4   3     6290.33     6454.68     79.58 o 
  -8   4   3      224.61      303.22     15.78 o 
  -7   4   3     2683.41     2431.30     45.17 o 
  -6   4   3     6771.69     7517.16     93.21 o 
  -5   4   3    15622.78    16401.21    300.59 o 
  -4   4   3      478.03      384.85     39.29 o 
  -3   4   3     1359.39     1251.85     49.38 o 
  -2   4   3     1153.26     1002.19     16.55 o 
  -1   4   3     4268.07     4238.67     48.09 o 
   0   4   3     2721.32     2598.32     34.32 o 
   1   4   3     8196.04     8821.44    114.85 o 
   2   4   3       50.13       59.87     14.37 o 
   3   4   3     1320.58     1158.74     28.53 o 
   4   4   3        7.93       16.02     11.24 o 
   5   4   3    18600.11    19077.45    310.26 o 
   6   4   3       18.21       16.41     13.87 o 
   7   4   3     6664.19     6757.96    115.79 o 
   8   4   3      797.01      786.45     53.73 o 
   9   4   3    14104.39    14640.99    233.07 o 
  10   4   3      784.67      823.21     27.30 o 
  11   4   3     4685.06     4522.71     50.99 o 
  12   4   3      323.92      251.96     13.21 o 
  13   4   3     3524.80     3344.69     60.76 o 
  14   4   3      693.11      742.71     25.79 o 
  15   4   3     1673.48     1628.78     44.00 o 
  16   4   3      536.36      541.96     23.88 o 
  17   4   3      894.69      917.95     35.80 o 
  18   4   3     1271.58     1352.46     63.75 o 
  19   4   3      144.29       98.38     39.78 o 
  20   4   3      101.41      176.20     34.67 o 
 -20   5   3       44.67       62.64     19.08 o 
 -19   5   3        8.86       16.72     16.97 o 
 -18   5   3      631.23      586.48     35.49 o 
 -17   5   3       42.55       59.74     11.50 o 
 -16   5   3       98.90      113.61     14.99 o 
 -15   5   3      503.12      578.94     27.10 o 
 -14   5   3      289.83      268.34     16.84 o 
 -13   5   3      479.86      548.21     40.19 o 
 -12   5   3       56.95       50.48     14.84 o 
 -11   5   3     1035.03     1108.11     41.11 o 
 -10   5   3      113.72       98.64     14.21 o 
  -9   5   3      400.29      395.33     34.48 o 
  -8   5   3       21.13       58.02     12.80 o 
  -7   5   3      975.73     1039.32     33.44 o 
  -6   5   3        8.68       18.08      6.11 o 
  -5   5   3     1267.19     1320.60     29.59 o 
  -4   5   3     1480.89     1500.89     24.76 o 
  -3   5   3     2897.76     2812.22     55.04 o 
  -2   5   3       79.18       89.29      9.69 o 
  -1   5   3      611.15      655.39     18.45 o 
   0   5   3      115.15       84.69     15.73 o 
   1   5   3      443.12      459.65     18.00 o 
   2   5   3       39.78       27.88     14.39 o 
   3   5   3     1825.01     1681.94     34.82 o 
   4   5   3     1245.98     1250.98     34.11 o 
   5   5   3     1033.74      976.32     29.74 o 
   6   5   3        9.72       15.72     14.48 o 
   7   5   3      612.65      590.23     32.73 o 
   8   5   3     3909.07     4190.21     94.43 o 
   9   5   3      271.62      328.44     28.74 o 
  10   5   3     1479.39     1586.23     63.15 o 
  11   5   3       48.72       34.35     20.05 o 
  12   5   3      105.22      116.07     16.66 o 
  13   5   3       39.71       23.94     10.13 o 
  14   5   3      353.33      384.96     23.41 o 
  15   5   3        5.97       19.73     15.24 o 
  16   5   3       40.08       14.64     17.37 o 
  17   5   3      363.29      376.17     23.19 o 
  18   5   3      346.54      436.33     53.91 o 
  19   5   3      212.75      205.60     32.86 o 
  20   5   3        1.70       19.52     30.90 o 
 -19   6   3      152.44      136.03     20.50 o 
 -18   6   3     1052.31     1151.92     70.29 o 
 -17   6   3      705.95      683.84     33.49 o 
 -16   6   3      967.76     1055.77     24.83 o 
 -15   6   3     1378.47     1402.45     29.14 o 
 -14   6   3     3793.72     3919.06     60.47 o 
 -13   6   3     2179.25     2248.79     49.42 o 
 -12   6   3     1343.90     1375.52     30.98 o 
 -11   6   3     3383.46     3289.47     55.26 o 
 -10   6   3     3057.43     3027.93     56.35 o 
  -9   6   3     8142.31     8018.80    115.54 o 
  -8   6   3     3330.33     3137.72     43.96 o 
  -7   6   3      526.04      355.83     11.80 o 
  -6   6   3     2808.89     2727.46     38.18 o 
  -5   6   3     6678.36     6764.72    100.69 o 
  -4   6   3       42.42       37.93      8.84 o 
  -3   6   3      159.24      150.44     10.65 o 
  -2   6   3      375.93      431.70     18.54 o 
  -1   6   3     1524.54     1713.76     40.39 o 
   0   6   3      298.60      363.87     14.09 o 
   1   6   3     4159.13     4186.29     86.18 o 
   2   6   3     3973.21     4411.35     63.06 o 
   3   6   3    11837.18    12034.26    194.02 o 
   4   6   3        0.11       -3.34     12.93 o 
   5   6   3    18298.98    18541.75    315.85 o 
   6   6   3      492.01      450.79     23.79 o 
   7   6   3     2678.97     2464.65     47.93 o 
   8   6   3     1227.62     1285.56     50.82 o 
   9   6   3     7779.96     7839.05    171.21 o 
  10   6   3     5197.58     4949.04     88.60 o 
  11   6   3     3981.65     3897.25     86.35 o 
  12   6   3      710.55      674.52     32.36 o 
  13   6   3     4374.95     4406.52     76.57 o 
  14   6   3      488.12      554.24     25.11 o 
  15   6   3      864.27      996.33     31.97 o 
  16   6   3      420.66      517.91     39.81 o 
  17   6   3      994.55     1058.26     46.08 o 
  18   6   3     1091.96      897.79     38.39 o 
  19   6   3       96.23       80.51     28.03 o 
 -19   7   3       89.65       43.52     62.49 o 
 -18   7   3       50.27       30.33     20.87 o 
 -17   7   3      156.86      124.14     15.17 o 
 -16   7   3      149.68      157.90     14.80 o 
 -15   7   3       42.09       28.37     14.61 o 
 -14   7   3       45.73       52.68     13.01 o 
 -13   7   3      249.26      236.58     21.85 o 
 -12   7   3      151.26      162.58     12.59 o 
 -11   7   3       34.74       33.93     13.14 o 
 -10   7   3      703.72      780.61     22.27 o 
  -9   7   3       75.55       56.37     14.43 o 
  -8   7   3       17.38        9.56     11.46 o 
  -7   7   3     1675.23     1683.50     49.80 o 
  -6   7   3       83.92       63.82      8.92 o 
  -5   7   3      141.03      141.83     18.22 o 
  -4   7   3      188.58      185.31     14.87 o 
  -3   7   3      348.56      385.93     16.14 o 
  -2   7   3        8.97       21.50     11.82 o 
  -1   7   3       97.72      118.84     12.21 o 
   0   7   3      437.85      479.06     36.03 o 
   1   7   3      336.64      415.78     26.59 o 
   2   7   3      218.13      211.52     16.22 o 
   3   7   3        3.92        9.02     12.68 o 
   4   7   3     1787.37     1839.18     44.29 o 
   5   7   3      365.15      437.83     24.40 o 
   6   7   3      139.24      123.31     24.30 o 
   7   7   3     1536.79     1468.16     43.68 o 
   8   7   3      224.67      217.01     41.69 o 
   9   7   3      506.30      546.07     39.98 o 
  10   7   3      456.11      505.43     31.39 o 
  11   7   3      118.70      123.04     20.40 o 
  12   7   3        0.30       -2.51     24.20 o 
  13   7   3       47.50       50.73     15.42 o 
  14   7   3      297.60      277.66     20.57 o 
  15   7   3      449.67      425.21     23.43 o 
  16   7   3       62.32       13.65     22.63 o 
  17   7   3       63.47      104.96     44.38 o 
  18   7   3       30.32       44.60     28.91 o 
 -18   8   3      461.86      659.66    127.21 o 
 -17   8   3      542.52      462.21     28.03 o 
 -16   8   3     1014.11      975.43     87.21 o 
 -15   8   3     1257.50     1129.60     54.48 o 
 -14   8   3     1391.44     1342.95     34.89 o 
 -13   8   3     1259.71     1262.45     42.22 o 
 -12   8   3      926.64      974.96     29.92 o 
 -11   8   3     1006.26      963.88     47.87 o 
 -10   8   3      422.12      315.20     58.90 o 
  -9   8   3     2851.12     2664.15    105.22 o 
  -8   8   3      211.92      268.90     14.19 o 
  -7   8   3      616.17      569.74     23.64 o 
  -6   8   3     2436.25     2482.51     45.40 o 
  -5   8   3     2891.76     2837.70     39.41 o 
  -4   8   3     1211.75     1178.44     21.62 o 
  -3   8   3      429.37      360.86     19.56 o 
  -2   8   3      343.99      313.28     16.30 o 
  -1   8   3        3.26      -17.38     25.70 o 
   0   8   3      586.73      550.71     21.77 o 
   1   8   3      294.91      319.68     21.60 o 
   2   8   3      104.90      193.62     18.59 o 
   3   8   3     2347.21     2390.56     57.38 o 
   4   8   3     1892.77     1903.76     46.46 o 
   5   8   3     3646.32     3544.80     77.18 o 
   6   8   3      340.62      399.50     27.84 o 
   7   8   3     2648.56     2481.62     70.49 o 
   8   8   3      376.64      413.30     31.40 o 
   9   8   3     3722.05     3704.21    102.36 o 
  10   8   3     1510.73     1432.63     43.69 o 
  11   8   3     1220.79     1329.90     58.62 o 
  12   8   3       79.94       83.93     21.41 o 
  13   8   3     1236.52     1323.77     39.94 o 
  14   8   3      186.23      246.47     30.91 o 
  15   8   3      723.66      785.09     66.72 o 
  16   8   3      380.36      386.03     31.81 o 
  17   8   3      582.99      556.67     76.83 o 
 -17   9   3      320.73      245.32    236.67 o 
 -16   9   3        1.54       -3.97     52.07 o 
 -15   9   3       79.51       30.39     79.32 o 
 -14   9   3      200.17      222.58     43.03 o 
 -13   9   3      934.17     1077.76     69.99 o 
 -12   9   3      163.18      101.25     15.40 o 
 -11   9   3        1.41       -8.57     16.23 o 
 -10   9   3     2567.19     2201.37     81.75 o 
  -9   9   3      305.84      195.60     46.51 o 
  -8   9   3     1519.91     1376.84     64.03 o 
  -7   9   3      168.11      154.37     32.70 o 
  -6   9   3      596.90      613.04     38.25 o 
  -5   9   3       45.97       46.93     11.07 o 
  -4   9   3      914.29      829.36     35.76 o 
  -3   9   3      357.28      381.80     20.09 o 
  -2   9   3      287.02      338.84     21.01 o 
  -1   9   3     1206.85     1177.78     35.16 o 
   0   9   3       13.68        9.82     11.87 o 
   1   9   3      935.64      902.98     66.64 o 
   2   9   3      985.72      958.39     31.90 o 
   3   9   3      210.96      280.80     27.28 o 
   4   9   3     4091.38     4182.33     77.65 o 
   5   9   3      524.21      547.80     31.32 o 
   6   9   3     2504.19     2553.46     54.41 o 
   7   9   3      537.90      541.18     24.61 o 
   8   9   3      122.34      234.94     25.27 o 
   9   9   3     1415.67     1190.11     72.52 o 
  10   9   3      348.55      327.27     32.39 o 
  11   9   3      119.56      151.59     26.61 o 
  12   9   3      378.04      320.48     37.41 o 
  13   9   3       27.94       19.71     23.87 o 
  14   9   3     1035.19     1020.08     40.00 o 
  15   9   3       26.01        4.42     18.69 o 
  16   9   3      184.51      372.20    106.35 o 
 -15  10   3       30.09       51.28     59.97 o 
 -14  10   3      104.64       94.77     49.01 o 
 -13  10   3      635.15      682.46     63.96 o 
 -12  10   3      468.69      407.70     69.52 o 
 -11  10   3       41.22      -10.11     27.56 o 
 -10  10   3      149.83      124.09     13.46 o 
  -9  10   3      110.59       95.54     23.68 o 
  -8  10   3       40.71       34.65     12.64 o 
  -7  10   3      644.81      595.79     68.39 o 
  -6  10   3     5690.64     5324.90     93.04 o 
  -5  10   3     1087.12      995.36     27.88 o 
  -4  10   3      866.21      880.14     31.48 o 
  -3  10   3       75.98       97.38     19.45 o 
  -2  10   3      786.79      821.40     39.22 o 
  -1  10   3     1071.76      977.18     34.63 o 
   0  10   3        6.50       14.60     16.04 o 
   1  10   3      309.19      300.38     24.74 o 
   2  10   3     1332.61     1466.40     74.89 o 
   3  10   3       78.90      104.76     20.47 o 
   4  10   3      309.91      281.34     21.38 o 
   5  10   3       33.58       37.01     16.17 o 
   6  10   3       36.32       69.83     20.58 o 
   7  10   3      457.17      474.98     26.03 o 
   8  10   3      788.74      799.62     33.75 o 
   9  10   3     2021.72     2158.34     71.93 o 
  10  10   3      570.45      591.96     32.39 o 
  11  10   3       81.45       78.09     27.39 o 
  12  10   3       36.43        1.61     24.27 o 
  13  10   3       39.80       59.45     20.75 o 
  14  10   3      132.81      115.11     18.23 o 
  15  10   3       92.26      197.87     79.04 o 
 -14  11   3       35.16       76.06     50.11 o 
 -13  11   3      761.26      638.42     73.69 o 
 -12  11   3       87.01       84.40     40.17 o 
 -11  11   3      144.67      165.82     45.44 o 
 -10  11   3      403.06      485.95     60.25 o 
  -9  11   3      171.20      185.20     40.66 o 
  -8  11   3     1131.56      977.88     63.24 o 
  -7  11   3       22.72       16.64     12.08 o 
  -6  11   3      655.63      519.30     34.61 o 
  -5  11   3      121.69      160.13     12.60 o 
  -4  11   3      623.53      621.28     22.37 o 
  -3  11   3      102.62      117.24     13.29 o 
  -2  11   3       26.36       17.85     11.98 o 
  -1  11   3       11.12       23.47     15.24 o 
   0  11   3     1055.36     1047.92     42.52 o 
   1  11   3      149.58      163.21     17.25 o 
   2  11   3      550.54      565.77     31.28 o 
   3  11   3       20.39       56.95     18.99 o 
   4  11   3       12.05       10.97     15.28 o 
   5  11   3      260.75      192.75     20.01 o 
   6  11   3     1633.33     1549.02     73.12 o 
   7  11   3       40.93       48.27     16.45 o 
   8  11   3      378.10      407.72     22.10 o 
   9  11   3      381.13      367.52     22.02 o 
  10  11   3      103.46      133.07     23.43 o 
  11  11   3       20.46       28.12     31.44 o 
  12  11   3      399.80      505.65     63.52 o 
  13  11   3      105.64       74.26     25.62 o 
  14  11   3      177.87      260.76     54.73 o 
 -12  12   3       28.75       49.48     56.77 o 
 -11  12   3       14.20       72.62     44.93 o 
 -10  12   3        6.18       15.60     42.21 o 
  -9  12   3        2.85      -40.11     40.11 o 
  -8  12   3       90.19      163.39     41.43 o 
  -7  12   3       17.21        6.29     36.32 o 
  -6  12   3     1229.11     1194.52     86.60 o 
  -5  12   3       97.26       58.97     15.54 o 
  -4  12   3       12.05       21.87     14.43 o 
  -3  12   3       92.82       60.83     21.76 o 
  -2  12   3      313.15      301.56     52.83 o 
  -1  12   3       98.14       74.85     14.40 o 
   0  12   3       42.88       30.45     14.52 o 
   1  12   3       67.66       76.73     20.66 o 
   2  12   3      821.27      735.20     30.66 o 
   3  12   3        0.13        6.72     16.54 o 
   4  12   3        4.40       32.24     17.66 o 
   5  12   3       70.73       66.25     18.90 o 
   6  12   3        6.91       16.00     18.55 o 
   7  12   3       82.73       83.91     15.39 o 
   8  12   3        0.82       -1.53     12.59 o 
   9  12   3      313.00      262.22     24.47 o 
  10  12   3      120.22      112.75     22.87 o 
  11  12   3        8.78       17.63     24.58 o 
  12  12   3        0.80        8.07     19.99 o 
 -10  13   3      465.84      396.53     75.32 o 
  -9  13   3       21.94       78.51     49.90 o 
  -8  13   3      765.35      754.42     98.31 o 
  -7  13   3       39.36       55.44     30.43 o 
  -6  13   3      784.84      703.53    166.15 o 
  -5  13   3       30.04       53.76     27.82 o 
  -4  13   3      424.82      488.96     80.12 o 
  -3  13   3       24.14       27.09     16.52 o 
  -2  13   3       27.07        7.68     18.44 o 
  -1  13   3        0.39       -9.93     12.72 o 
   0  13   3      616.81      550.76     35.63 o 
   1  13   3       21.72        1.97     12.03 o 
   2  13   3      120.50      108.23     19.06 o 
   3  13   3       45.00       41.75     16.07 o 
   4  13   3        3.81       14.34     17.70 o 
   5  13   3        0.42       -4.36     12.58 o 
   6  13   3       50.92       40.96     17.35 o 
   7  13   3       57.74       39.30     17.22 o 
   8  13   3      375.89      493.51     34.07 o 
   9  13   3        6.61       22.08     21.41 o 
  10  13   3      178.68      216.65     28.65 o 
  -7  14   3      162.85      192.83    100.65 o 
  -6  14   3       54.81       70.57     31.58 o 
  -5  14   3      179.49      112.92    122.96 o 
  -4  14   3       25.24       17.25     25.56 o 
  -3  14   3        8.44       36.06     37.08 o 
  -2  14   3      265.87       96.07    100.87 o 
  -1  14   3        0.84       13.08     28.54 o 
   0  14   3      171.62      150.66     31.94 o 
   1  14   3       37.51       37.97     17.10 o 
   2  14   3      250.05      294.93     64.07 o 
   3  14   3        4.87       38.36     23.49 o 
   4  14   3      163.45      139.11     17.87 o 
   5  14   3        0.28       -1.09     12.84 o 
   6  14   3       40.12        5.51     21.97 o 
   7  14   3       11.33       24.49     50.75 o 
 -21   0   4       51.28       99.42     59.03 o 
 -20   0   4      361.38      465.75    132.34 o 
 -19   0   4      105.82       15.62     78.33 o 
 -18   0   4     2400.74     2507.75     82.38 o 
 -17   0   4      209.41      190.22     21.70 o 
 -16   0   4     1007.13      936.47     50.16 o 
 -15   0   4     1007.42      955.65     44.04 o 
 -14   0   4      174.05      108.92     18.98 o 
 -13   0   4      496.97      506.93     26.35 o 
 -12   0   4     2646.89     2443.89    115.75 o 
 -11   0   4        0.79        3.77     13.66 o 
 -10   0   4      294.18      351.45     34.18 o 
  -9   0   4      118.10      204.89     15.88 o 
  -8   0   4     3624.80     3650.89     58.17 o 
  -7   0   4      297.62      303.43     35.20 o 
  -6   0   4    21788.51    23041.20    427.21 o 
  -5   0   4    10574.57     9393.89    140.92 o 
  -4   0   4       50.78       57.29     15.74 o 
  -3   0   4   166764.91   156121.78   6606.44 o 
  -2   0   4   161266.48   153348.39   6300.12 o 
  -1   0   4       51.82       47.20     15.12 o 
   0   0   4    13289.88    13864.21    513.39 o 
   1   0   4      463.14      241.37     42.17 o 
   2   0   4   104729.82   106328.81   4488.86 o 
   3   0   4   190912.64   177581.28  13692.20 o 
   4   0   4     8234.20     9334.23    259.54 o 
   5   0   4    26381.33    24677.52    822.14 o 
   6   0   4     8293.83     9225.32    261.44 o 
   7   0   4     5406.82     5389.71     84.08 o 
   8   0   4     4344.78     4114.25     61.80 o 
   9   0   4      257.47      354.16     41.40 o 
  10   0   4      561.07      332.40     45.75 o 
  11   0   4     1267.41     1321.81     78.67 o 
  12   0   4      275.46       82.79     42.62 o 
  13   0   4     1420.87     1493.20     96.07 o 
  14   0   4      219.38      353.94    109.35 o 
  15   0   4      108.10       90.16     47.20 o 
  16   0   4       83.80        9.15     41.73 o 
  17   0   4     2237.25     2166.44     90.42 o 
  18   0   4      299.51      283.25     59.03 o 
  19   0   4     1441.27     1280.67     92.14 o 
  20   0   4       95.86      173.72     45.75 o 
  21   0   4     2265.83     2150.70    185.51 o 
 -21   1   4       69.06       68.73     49.98 o 
 -20   1   4        3.34       13.24     58.86 o 
 -19   1   4       40.99       61.57     28.54 o 
 -18   1   4        5.25       28.35     29.46 o 
 -17   1   4       13.95        2.46     10.47 o 
 -16   1   4      113.01       81.33     15.22 o 
 -15   1   4      111.49       96.96     13.25 o 
 -14   1   4       67.77       40.82     13.19 o 
 -13   1   4        4.37       -0.21     10.92 o 
 -12   1   4       22.45       13.21     10.61 o 
 -11   1   4     3776.08     3706.36     43.49 o 
 -10   1   4       97.06      106.17     11.56 o 
  -9   1   4      337.90      376.78     23.83 o 
  -8   1   4       75.44       46.57     10.35 o 
  -7   1   4     8844.88     9134.25     92.92 o 
  -6   1   4     8801.15     9384.36     96.98 o 
  -5   1   4     4266.06     3630.58     46.17 o 
  -4   1   4     2554.79     2626.42     33.39 o 
  -3   1   4    12716.85    12494.52    146.27 o 
  -2   1   4     2481.86     2610.47     40.66 o 
  -1   1   4     1213.09     1256.99     23.51 o 
   0   1   4     1008.68     1085.99     20.44 o 
   1   1   4     5199.10     5156.75     60.47 o 
   2   1   4     3728.88     3826.61     47.09 o 
   3   1   4        1.29       20.89      6.21 o 
   4   1   4      412.81      422.04     12.56 o 
   5   1   4       14.45       45.76     18.45 o 
   6   1   4     8763.02     9693.73    214.31 o 
   7   1   4      497.15      562.09     53.62 o 
   8   1   4      724.85      672.76     28.48 o 
   9   1   4        0.99       13.11      9.77 o 
  10   1   4      370.29      417.80     18.10 o 
  11   1   4       39.55       33.43     12.30 o 
  12   1   4       57.80       30.46     12.70 o 
  13   1   4     1047.12      996.92     69.66 o 
  14   1   4        5.42       -5.91     21.89 o 
  15   1   4      752.10      781.94     51.42 o 
  16   1   4       30.46        6.88     22.78 o 
  17   1   4        0.00      -18.00     30.64 o 
  18   1   4      230.88      252.14     66.10 o 
  19   1   4        1.42       -4.52     26.56 o 
  20   1   4       37.59       48.27     30.63 o 
  21   1   4       13.41       67.42     32.56 o 
 -21   2   4      335.38      596.56    199.12 o 
 -20   2   4      841.65      957.23     65.83 o 
 -19   2   4       28.29       16.47     13.16 o 
 -18   2   4     1933.61     1945.01     53.08 o 
 -17   2   4      258.37      296.09     32.39 o 
 -16   2   4      523.91      595.95     32.11 o 
 -15   2   4       31.15       18.56     12.28 o 
 -14   2   4      236.71      303.18     26.51 o 
 -13   2   4       99.23       89.82     13.56 o 
 -12   2   4      201.22      229.03     15.83 o 
 -11   2   4      121.46       94.36     14.15 o 
 -10   2   4      924.34      900.09     19.13 o 
  -9   2   4     4444.53     4499.30     53.24 o 
  -8   2   4     3828.88     3387.06     55.12 o 
  -7   2   4     5665.94     5548.86     64.32 o 
  -6   2   4    13941.12    12984.64    148.70 o 
  -5   2   4    11712.99    11426.53    122.27 o 
  -4   2   4     3858.80     3352.10     35.08 o 
  -3   2   4    20025.03    20036.70    256.19 o 
  -2   2   4    20088.36    20503.76    264.18 o 
  -1   2   4     2051.82     2520.21     39.82 o 
   0   2   4      412.48      393.50     28.59 o 
   1   2   4      555.49      747.88     22.37 o 
   2   2   4    17489.78    19338.15    272.11 o 
   3   2   4    22297.44    23047.84    380.54 o 
   4   2   4      222.48      270.29     14.11 o 
   5   2   4     4043.14     3785.66     78.37 o 
   6   2   4      113.25      186.29     14.93 o 
   7   2   4     2050.85     1951.62     64.48 o 
   8   2   4       93.44       86.35     22.65 o 
   9   2   4     2545.83     2536.11     44.65 o 
  10   2   4       10.78       11.51     14.23 o 
  11   2   4       75.97       87.99     22.34 o 
  12   2   4      306.81      303.76     21.46 o 
  13   2   4     1330.79     1302.77     53.64 o 
  14   2   4      269.28      290.99     23.50 o 
  15   2   4     1623.98     1584.09     31.76 o 
  16   2   4      321.75      263.09     42.49 o 
  17   2   4     2329.36     2121.72     71.06 o 
  18   2   4      257.68      285.71     36.57 o 
  19   2   4     1507.40     1602.40    132.83 o 
  20   2   4      251.70      236.02     53.74 o 
 -20   3   4       23.39       19.93     21.29 o 
 -19   3   4      428.72      481.86     35.29 o 
 -18   3   4       70.76       60.49     15.72 o 
 -17   3   4      566.62      571.79     29.36 o 
 -16   3   4        0.33       21.01     11.99 o 
 -15   3   4      264.05      292.88     16.98 o 
 -14   3   4       75.29       83.03     16.35 o 
 -13   3   4     1100.74     1173.45     33.92 o 
 -12   3   4      375.91      398.26     18.79 o 
 -11   3   4     1793.58     1686.78     35.50 o 
 -10   3   4      585.15      591.88     25.34 o 
  -9   3   4      448.04      352.26     16.32 o 
  -8   3   4      784.19      905.62     25.14 o 
  -7   3   4     4085.67     4225.13     56.08 o 
  -6   3   4     7759.49     7733.08     91.52 o 
  -5   3   4      139.78      123.21     10.67 o 
  -4   3   4     9004.08     8531.43    208.52 o 
  -3   3   4     4527.79     4503.58     66.63 o 
  -2   3   4     1083.74      801.93     31.42 o 
  -1   3   4     4487.46     4648.41     60.90 o 
   0   3   4    16790.73    16066.60    216.39 o 
   1   3   4     7085.27     6596.02     87.91 o 
   2   3   4     6266.39     5631.29     74.68 o 
   3   3   4     1887.84     1867.07     29.62 o 
   4   3   4     4712.42     4303.26     59.48 o 
   5   3   4      133.36      101.28     24.95 o 
   6   3   4    13588.77    13813.20    203.66 o 
   7   3   4     3279.79     3580.19     71.26 o 
   8   3   4      170.65      126.36      8.85 o 
   9   3   4        9.22      -12.58     12.58 o 
  10   3   4        1.00      -12.29     13.61 o 
  11   3   4       23.85       32.09     18.31 o 
  12   3   4      375.00      334.27     26.78 o 
  13   3   4     2489.78     2477.84     73.76 o 
  14   3   4      255.03      275.22     17.22 o 
  15   3   4      301.35      348.02     29.78 o 
  16   3   4     1410.65     1343.84     56.21 o 
  17   3   4       14.76       34.40     29.57 o 
  18   3   4     1184.33     1275.95     93.92 o 
  19   3   4        5.50       33.72     32.53 o 
  20   3   4     1069.68      909.27     65.52 o 
 -20   4   4      514.19      458.66     41.49 o 
 -19   4   4       44.41       55.58     16.84 o 
 -18   4   4      447.01      437.30     33.21 o 
 -17   4   4        3.79      -12.01     16.35 o 
 -16   4   4      115.89      138.56     16.82 o 
 -15   4   4      171.97      124.59     16.40 o 
 -14   4   4       51.25       69.82     15.77 o 
 -13   4   4      210.40      255.37     16.52 o 
 -12   4   4        9.08       -7.04     11.86 o 
 -11   4   4        2.52        9.62     13.68 o 
 -10   4   4     1394.18     1310.10     28.08 o 
  -9   4   4     4411.13     4634.32     61.79 o 
  -8   4   4     1003.94      899.89     42.82 o 
  -7   4   4     1538.30     1605.09     32.80 o 
  -6   4   4       21.45       10.53      7.72 o 
  -5   4   4     3976.73     3859.66     40.05 o 
  -4   4   4     2596.90     3017.42     61.10 o 
  -3   4   4     2972.92     3155.75     69.75 o 
  -2   4   4     5221.66     4432.91    324.09 o 
  -1   4   4     2131.22     2027.28     62.14 o 
   0   4   4     6855.60     6547.41     74.68 o 
   1   4   4     2095.30     2161.50     36.66 o 
   2   4   4     6989.10     6592.22     83.97 o 
   3   4   4     5965.72     6362.69     82.33 o 
   4   4   4     6987.74     7201.15     88.17 o 
   5   4   4      554.34      489.39     15.72 o 
   6   4   4     1442.57     1379.88     34.16 o 
   7   4   4     4010.33     3931.97     47.82 o 
   8   4   4       35.44       40.04     12.17 o 
   9   4   4     1486.44     1715.68     53.52 o 
  10   4   4      887.44      875.32     19.97 o 
  11   4   4       57.35       74.72     26.23 o 
  12   4   4      783.44      777.63     35.76 o 
  13   4   4       55.09       11.34     16.92 o 
  14   4   4       93.24       93.84     19.94 o 
  15   4   4      367.93      475.95     28.59 o 
  16   4   4      369.68      420.19     23.85 o 
  17   4   4      332.69      340.13     26.85 o 
  18   4   4       64.50       56.91     32.48 o 
  19   4   4      245.43      267.66     50.24 o 
  20   4   4      119.65       68.23     47.59 o 
 -20   5   4       30.93       42.95     16.54 o 
 -19   5   4      385.62      434.31     29.98 o 
 -18   5   4       62.99       73.85     17.77 o 
 -17   5   4       54.28       81.13     20.73 o 
 -16   5   4      138.47       97.82     15.02 o 
 -15   5   4       51.67       41.35     13.89 o 
 -14   5   4        1.96       16.70     13.65 o 
 -13   5   4       46.76       69.32     17.44 o 
 -12   5   4       21.82       33.30     11.71 o 
 -11   5   4      596.52      643.06     36.55 o 
 -10   5   4      380.95      355.17     21.12 o 
  -9   5   4     3092.93     2967.62     42.19 o 
  -8   5   4       39.50        5.83      7.29 o 
  -7   5   4    13490.30    13956.30    257.15 o 
  -6   5   4     1855.36     1561.52     25.07 o 
  -5   5   4    10160.68     9301.40    168.60 o 
  -4   5   4     2840.58     2394.18     86.46 o 
  -3   5   4    12605.37    12211.70    236.48 o 
  -2   5   4     6851.07     6624.85     78.38 o 
  -1   5   4    13077.78    12773.11    161.58 o 
   0   5   4     9611.00     8602.43    111.54 o 
   1   5   4     3205.02     2892.25     56.63 o 
   2   5   4     5744.81     5524.19     91.66 o 
   3   5   4      629.40      655.73     20.64 o 
   4   5   4    10702.77    10394.93    157.52 o 
   5   5   4       14.09       20.21     14.05 o 
   6   5   4     6554.25     6313.52     93.63 o 
   7   5   4     1376.63     1443.56     49.58 o 
   8   5   4     1194.70     1122.75     59.83 o 
   9   5   4       77.50       95.68     23.34 o 
  10   5   4       60.67       49.31     14.78 o 
  11   5   4     1053.03     1006.74     38.88 o 
  12   5   4      274.10      288.79     21.05 o 
  13   5   4      235.51      313.82     27.25 o 
  14   5   4      487.13      559.26     38.83 o 
  15   5   4       48.82       47.17     22.30 o 
  16   5   4     1031.45     1074.47     89.03 o 
  17   5   4       36.79       11.82     19.93 o 
  18   5   4      751.52      717.81     45.39 o 
  19   5   4        8.52       10.17     55.92 o 
 -19   6   4      212.75      174.44     29.63 o 
 -18   6   4       34.92       28.82     17.52 o 
 -17   6   4      640.91      640.81     23.48 o 
 -16   6   4       56.79       46.16     12.85 o 
 -15   6   4      172.80      195.29     17.88 o 
 -14   6   4      165.65      152.17     14.32 o 
 -13   6   4      598.71      590.47     38.92 o 
 -12   6   4       73.36       60.77     18.24 o 
 -11   6   4        6.68       -8.57     12.09 o 
 -10   6   4      666.32      640.68     16.69 o 
  -9   6   4      330.49      349.27     16.27 o 
  -8   6   4      452.23      453.58     17.06 o 
  -7   6   4        5.83       13.14      7.11 o 
  -6   6   4      531.94      536.73     23.52 o 
  -5   6   4      614.20      663.11     35.41 o 
  -4   6   4      575.21      738.39     58.08 o 
  -3   6   4     1866.23     1806.06     46.44 o 
  -2   6   4     2846.16     3121.76     67.58 o 
  -1   6   4        8.80       12.73      7.33 o 
   0   6   4        3.48       -1.50     10.62 o 
   1   6   4     1183.32     1294.00     26.80 o 
   2   6   4      416.07      341.83     16.88 o 
   3   6   4     1859.27     2126.36     41.23 o 
   4   6   4     1509.45     1614.17     37.44 o 
   5   6   4     2260.01     2459.13     51.92 o 
   6   6   4       19.29       26.71     17.05 o 
   7   6   4      160.00      166.89     20.82 o 
   8   6   4      808.83      878.79     31.58 o 
   9   6   4      268.09      266.56     41.05 o 
  10   6   4     1152.93     1210.11     98.20 o 
  11   6   4       67.09       32.61     13.94 o 
  12   6   4      251.52      222.32     15.40 o 
  13   6   4      222.01      284.45     19.19 o 
  14   6   4      623.85      652.20     36.59 o 
  15   6   4       39.92       30.09     16.98 o 
  16   6   4      233.61      219.09     22.64 o 
  17   6   4       16.82       16.14     22.16 o 
  18   6   4       80.00       94.42     23.74 o 
  19   6   4        0.84      -18.02     32.04 o 
 -18   7   4       87.84       74.35     35.79 o 
 -17   7   4      342.13      346.30     20.21 o 
 -16   7   4       12.76        8.02     12.80 o 
 -15   7   4      286.34      313.12     37.01 o 
 -14   7   4      474.63      464.74     21.68 o 
 -13   7   4       15.82       23.36     11.91 o 
 -12   7   4       93.23       82.14     15.19 o 
 -11   7   4      517.27      492.93     30.12 o 
 -10   7   4       26.92       31.73      8.08 o 
  -9   7   4      113.63      116.02     12.17 o 
  -8   7   4      183.31      233.23     18.92 o 
  -7   7   4     5574.42     5367.63    130.16 o 
  -6   7   4     2260.80     2277.42     79.25 o 
  -5   7   4     1224.10     1199.79     48.30 o 
  -4   7   4     3306.65     2831.67    210.10 o 
  -3   7   4     2822.14     2750.89     55.10 o 
  -2   7   4     5302.98     5015.55     63.84 o 
  -1   7   4     5038.06     5123.07     73.57 o 
   0   7   4      392.88      370.44     15.04 o 
   1   7   4     2785.38     2736.36     44.62 o 
   2   7   4     6908.26     7232.86    140.30 o 
   3   7   4       95.01       68.29     22.71 o 
   4   7   4     3380.89     3172.81     59.33 o 
   5   7   4       12.24       53.85     21.16 o 
   6   7   4     3487.86     3395.15     73.26 o 
   7   7   4      937.29      961.86     38.03 o 
   8   7   4       46.42       28.68     21.38 o 
   9   7   4     1116.13      921.35     42.69 o 
  10   7   4       85.12       66.09     33.48 o 
  11   7   4      688.74      674.44     30.18 o 
  12   7   4      274.14      343.54     14.80 o 
  13   7   4      427.47      423.54     18.22 o 
  14   7   4     1253.13     1178.50     64.74 o 
  15   7   4       19.99       22.64     16.52 o 
  16   7   4      429.30      510.25     47.62 o 
  17   7   4      253.71      317.86     47.92 o 
  18   7   4     1071.07     1003.70     56.95 o 
 -18   8   4        2.50      -14.79     38.35 o 
 -17   8   4      337.47      340.17     36.41 o 
 -16   8   4       10.09       28.17     37.82 o 
 -15   8   4       43.01       91.79     35.80 o 
 -14   8   4      106.98       67.67     15.00 o 
 -13   8   4       71.81       83.41     15.18 o 
 -12   8   4        7.18        5.86      9.37 o 
 -11   8   4      488.49      540.16     30.83 o 
 -10   8   4     1613.01     1640.65     30.74 o 
  -9   8   4      427.38      391.77     14.29 o 
  -8   8   4      263.41      211.74     22.15 o 
  -7   8   4        3.59      -14.57     28.61 o 
  -6   8   4       15.15       17.48     24.10 o 
  -5   8   4      253.32      171.42     34.49 o 
  -4   8   4     1031.58      981.20     36.05 o 
  -3   8   4      585.11      598.44     27.15 o 
  -2   8   4      578.25      520.28     33.43 o 
  -1   8   4       61.88       69.43     14.96 o 
   0   8   4       28.10       58.28     16.86 o 
   1   8   4      437.83      508.67     27.02 o 
   2   8   4       62.07       86.33     15.98 o 
   3   8   4      291.93      301.58     25.34 o 
   4   8   4      464.14      451.26     29.95 o 
   5   8   4     1684.51     1640.23     56.80 o 
   6   8   4       80.43      106.74     18.42 o 
   7   8   4     1091.63     1118.11     37.97 o 
   8   8   4     1134.74     1183.57     46.82 o 
   9   8   4      166.25      177.17     22.05 o 
  10   8   4       51.49       63.62     30.16 o 
  11   8   4      298.70      233.53     24.57 o 
  12   8   4      424.53      433.32     23.10 o 
  13   8   4       16.17       20.26     15.17 o 
  14   8   4      897.48      884.66     31.26 o 
  15   8   4       27.51       19.09     16.18 o 
  16   8   4       96.07       89.70     29.71 o 
  17   8   4      373.44      414.73     33.66 o 
 -17   9   4      134.79       26.88     26.25 o 
 -16   9   4      106.02       78.49     66.78 o 
 -15   9   4        2.82       38.77     45.84 o 
 -14   9   4      324.40      504.60     84.59 o 
 -13   9   4        8.49       -0.56     26.54 o 
 -12   9   4      495.90      511.23     52.93 o 
 -11   9   4     1184.70     1148.18     41.89 o 
 -10   9   4       12.42      -11.31     37.84 o 
  -9   9   4       13.94        6.15     24.80 o 
  -8   9   4      264.14      297.44     39.62 o 
  -7   9   4      875.90      847.77     47.61 o 
  -6   9   4     1566.45     1534.11     78.34 o 
  -5   9   4      471.22      261.11    106.94 o 
  -4   9   4     2025.58     1987.41    108.46 o 
  -3   9   4      865.00      766.60     34.87 o 
  -2   9   4     1292.64     1334.56     45.34 o 
  -1   9   4     1472.83     1410.02     50.30 o 
   0   9   4     2048.32     1974.75     46.91 o 
   1   9   4     2034.31     2106.17     40.92 o 
   2   9   4     1132.29     1084.20     58.74 o 
   3   9   4      714.43      724.00     30.76 o 
   4   9   4      521.18      535.42     29.23 o 
   5   9   4        4.11        3.01     19.55 o 
   6   9   4     1935.60     1961.48     48.65 o 
   7   9   4     1070.24     1183.68     57.95 o 
   8   9   4      147.66      178.88     31.30 o 
   9   9   4     1800.97     1814.57     43.91 o 
  10   9   4        7.69      -13.45     24.80 o 
  11   9   4      298.19      335.92     49.46 o 
  12   9   4        0.52      -12.68     12.68 o 
  13   9   4       63.21       51.48     17.28 o 
  14   9   4      235.53      264.41     25.83 o 
  15   9   4      296.21      191.01     58.60 o 
  16   9   4       51.46       18.23     25.41 o 
 -15  10   4        1.40       24.31     55.51 o 
 -14  10   4       11.86      -35.79     47.54 o 
 -13  10   4       10.82       13.00     36.37 o 
 -12  10   4        8.49      -17.36     29.12 o 
 -11  10   4       81.86       82.82     38.08 o 
 -10  10   4      381.64      496.88     56.83 o 
  -9  10   4      319.68      359.21     46.68 o 
  -8  10   4      186.66      158.59     38.45 o 
  -7  10   4      132.05      133.28     34.02 o 
  -6  10   4      173.42      223.72     33.54 o 
  -5  10   4       67.85       28.47     43.76 o 
  -4  10   4      741.55      713.38     37.95 o 
  -3  10   4       14.64       14.53     11.09 o 
  -2  10   4     3604.48     3697.22     93.63 o 
  -1  10   4     1227.18     1218.43     40.55 o 
   0  10   4      440.94      446.33     27.08 o 
   1  10   4      412.29      442.38     29.28 o 
   2  10   4      752.87      751.97     24.84 o 
   3  10   4     2415.50     2377.36     79.79 o 
   4  10   4      887.72      854.61     30.09 o 
   5  10   4     1445.82     1359.48     34.90 o 
   6  10   4       73.64      117.38     33.40 o 
   7  10   4      209.92      175.19     23.90 o 
   8  10   4       39.71       41.23     27.10 o 
   9  10   4        1.77       -7.51     16.26 o 
  10  10   4       20.11       15.42     22.57 o 
  11  10   4       66.51       85.99     17.25 o 
  12  10   4       48.00       74.97     13.75 o 
  13  10   4       45.56       49.67     22.14 o 
  14  10   4      152.27      135.82     22.49 o 
  15  10   4        8.14      -27.03     27.03 o 
 -14  11   4      109.91      122.30     55.47 o 
 -13  11   4       14.94       79.92     83.91 o 
 -12  11   4      391.29      543.33    131.90 o 
 -11  11   4        8.33      -20.87     34.95 o 
 -10  11   4      258.73      393.31     46.74 o 
  -9  11   4        0.51        4.85     29.05 o 
  -8  11   4       57.29       69.85     35.49 o 
  -7  11   4       35.86       37.08     27.45 o 
  -6  11   4      526.62      470.93     47.93 o 
  -5  11   4      194.30      237.96     42.28 o 
  -4  11   4      325.68      258.69     33.19 o 
  -3  11   4      118.52      118.10     12.24 o 
  -2  11   4      587.82      625.03     26.65 o 
  -1  11   4       13.80        9.82     10.92 o 
   0  11   4     2037.82     1892.55     40.76 o 
   1  11   4       78.02       93.19     14.99 o 
   2  11   4        0.99       11.03     15.07 o 
   3  11   4      410.62      454.55     27.87 o 
   4  11   4      120.69       93.40     16.17 o 
   5  11   4      291.78      367.21     75.58 o 
   6  11   4      109.43       80.18     18.43 o 
   7  11   4      797.28      807.53     35.94 o 
   8  11   4      198.74      139.11     21.76 o 
   9  11   4      313.44      350.73     38.58 o 
  10  11   4       33.64       53.94     16.84 o 
  11  11   4      360.14      367.74     28.13 o 
  12  11   4       40.20        8.02     22.97 o 
  13  11   4      251.79      299.05     26.74 o 
  14  11   4       53.89       22.91     21.08 o 
 -12  12   4      120.90       54.20     47.34 o 
 -11  12   4       39.89        1.64     47.09 o 
 -10  12   4      140.42      118.52     49.91 o 
  -9  12   4       54.79       34.40     30.76 o 
  -8  12   4       51.55      212.74    128.60 o 
  -7  12   4        1.57       39.26     33.83 o 
  -6  12   4       63.83       68.43     58.08 o 
  -5  12   4       37.95       64.57     31.87 o 
  -4  12   4       93.21      131.60     27.00 o 
  -3  12   4      406.93      395.20     49.58 o 
  -2  12   4      587.85      652.89     67.36 o 
  -1  12   4      504.78      453.45     26.91 o 
   0  12   4      312.04      294.88     40.59 o 
   1  12   4      108.13      112.27     20.39 o 
   2  12   4      959.79      905.00     50.27 o 
   3  12   4      533.94      573.64     33.05 o 
   4  12   4        6.29        4.44     14.76 o 
   5  12   4      800.31      721.05     43.22 o 
   6  12   4      114.53      113.59     18.82 o 
   7  12   4      374.26      373.18     24.19 o 
   8  12   4        0.40       -7.89     12.31 o 
   9  12   4      134.33      119.80     15.56 o 
  10  12   4       40.98       33.19     19.65 o 
  11  12   4       32.15      -15.84     18.10 o 
  12  12   4       14.31       18.78     18.06 o 
 -10  13   4      186.94      214.05     69.48 o 
  -9  13   4        0.24       15.07     36.01 o 
  -8  13   4      202.49      411.90     52.00 o 
  -7  13   4        2.35      -13.77     29.93 o 
  -6  13   4       12.16       -7.89     27.29 o 
  -5  13   4        3.26       58.80     56.24 o 
  -4  13   4       14.88       33.82     29.76 o 
  -3  13   4        7.15       66.84     53.89 o 
  -2  13   4      120.51       80.59     22.84 o 
  -1  13   4       26.95        0.41     10.12 o 
   0  13   4       28.13       12.13     12.07 o 
   1  13   4       46.36       49.31     15.66 o 
   2  13   4       16.24       -2.65     14.45 o 
   3  13   4       37.71       38.35     14.58 o 
   4  13   4       52.83       54.42     17.13 o 
   5  13   4      470.94      439.27     55.63 o 
   6  13   4        1.51       14.79     12.82 o 
   7  13   4      226.43      211.10     25.87 o 
   8  13   4       12.72      -13.11     13.11 o 
   9  13   4      132.10      118.83     19.81 o 
  10  13   4       25.88       37.93     31.26 o 
  -7  14   4       30.64       73.20     57.23 o 
  -6  14   4        6.44       65.05     63.49 o 
  -5  14   4      119.66      106.88     38.89 o 
  -4  14   4       62.49       88.71     63.27 o 
  -3  14   4      265.57      216.10     36.65 o 
  -2  14   4       70.15      131.02     42.71 o 
  -1  14   4      221.20      103.26    134.07 o 
   0  14   4       64.65       40.62     27.27 o 
   1  14   4        6.50        8.90     23.51 o 
   2  14   4      166.29      158.17     20.88 o 
   3  14   4      165.46      157.47     20.29 o 
   4  14   4      202.05      242.26     19.77 o 
   5  14   4      147.78       94.33     18.21 o 
   6  14   4      315.18      372.96     31.93 o 
   7  14   4      433.24      153.87     81.01 o 
 -21   1   5      462.58      442.02     63.31 o 
 -20   1   5       51.74       47.34     26.08 o 
 -19   1   5     2574.96     2522.44     72.77 o 
 -18   1   5     1036.68     1127.66     29.58 o 
 -17   1   5     4780.00     4751.99     80.39 o 
 -16   1   5      294.06      312.36     17.96 o 
 -15   1   5      806.98      851.18     30.79 o 
 -14   1   5      266.89      280.41     17.90 o 
 -13   1   5     8831.38     9094.00    118.92 o 
 -12   1   5     1087.10      992.14     26.38 o 
 -11   1   5    17269.78    17451.71    242.75 o 
 -10   1   5     3757.95     3667.91     42.41 o 
  -9   1   5    12543.07    12517.29    143.03 o 
  -8   1   5      726.97      786.43     21.03 o 
  -7   1   5    15004.29    14886.00    174.09 o 
  -6   1   5      906.76      961.32     24.98 o 
  -5   1   5     6674.22     5921.16     68.01 o 
  -4   1   5     3893.18     4212.43     55.27 o 
  -3   1   5     4042.68     3880.65     54.76 o 
  -2   1   5     1271.99     1428.91     31.78 o 
  -1   1   5      242.07      282.55     17.55 o 
   0   1   5     1473.58     1519.23     37.51 o 
   1   1   5     1929.81     1837.82     33.76 o 
   2   1   5      983.92      910.36     19.15 o 
   3   1   5     6739.16     6067.65     82.78 o 
   4   1   5     7402.31     6856.06     97.65 o 
   5   1   5    11038.73    10674.53    629.21 o 
   6   1   5    14261.61    13954.99    296.92 o 
   7   1   5    17397.26    17955.31    486.96 o 
   8   1   5    13118.21    12721.46    277.54 o 
   9   1   5     4663.99     4445.80     86.97 o 
  10   1   5     7189.59     7127.09    128.81 o 
  11   1   5     9214.81     9306.61    151.86 o 
  12   1   5     5619.13     5775.32     82.87 o 
  13   1   5     5144.67     5234.27    121.32 o 
  14   1   5     1739.20     1735.34     81.72 o 
  15   1   5       16.27      -19.20     23.82 o 
  16   1   5     3171.37     3159.89     98.74 o 
  17   1   5      406.59      479.34     67.14 o 
  18   1   5     2151.03     2098.81     73.55 o 
  19   1   5       54.69       40.22     32.40 o 
  20   1   5     1611.24     1719.83     68.92 o 
 -21   2   5      208.76      216.88     44.90 o 
 -20   2   5       33.71       -2.55     19.28 o 
 -19   2   5      434.59      434.21     37.00 o 
 -18   2   5      981.02      985.27     48.18 o 
 -17   2   5      745.45      717.02     46.08 o 
 -16   2   5      285.00      266.57     16.92 o 
 -15   2   5       34.21       11.14     12.90 o 
 -14   2   5     1490.75     1565.28     43.43 o 
 -13   2   5       96.45       86.36     16.59 o 
 -12   2   5     4085.39     4302.39     58.60 o 
 -11   2   5      319.86      322.86     17.04 o 
 -10   2   5     5282.35     5175.02     64.50 o 
  -9   2   5      789.91      885.15     17.84 o 
  -8   2   5     5896.54     6036.91     93.76 o 
  -7   2   5      416.62      492.22     16.67 o 
  -6   2   5     3214.46     3674.13     66.71 o 
  -5   2   5     8858.35     9234.92    114.30 o 
  -4   2   5        1.92        2.58      8.62 o 
  -3   2   5      200.88      194.17      9.99 o 
  -2   2   5        2.32       13.29      9.69 o 
  -1   2   5     2290.56     2582.75     38.40 o 
   0   2   5       11.00       42.49     14.52 o 
   1   2   5     5139.06     5460.38     83.33 o 
   2   2   5       96.68      124.48     12.21 o 
   3   2   5      135.65      151.73     12.67 o 
   4   2   5     2589.73     2427.86     26.77 o 
   5   2   5     6709.26     7819.78    106.15 o 
   6   2   5      270.25      193.35     29.44 o 
   7   2   5      899.08     1005.99     41.55 o 
   8   2   5     5759.86     5734.51    146.61 o 
   9   2   5     3436.47     3391.48    104.22 o 
  10   2   5     2851.39     2804.30     56.84 o 
  11   2   5     4661.54     4800.07     92.70 o 
  12   2   5       18.89       15.16     20.12 o 
  13   2   5     1419.32     1502.38     63.46 o 
  14   2   5      234.85      267.27     17.27 o 
  15   2   5      539.77      566.49     56.62 o 
  16   2   5      194.72       81.90     56.93 o 
  17   2   5      994.71      937.87     77.55 o 
  18   2   5      133.80      170.16     34.86 o 
  19   2   5       54.42       50.73     65.29 o 
  20   2   5        0.04        9.17     28.88 o 
 -20   3   5        9.30       28.76     38.35 o 
 -19   3   5     1958.98     2060.66     63.24 o 
 -18   3   5      573.96      462.02     30.68 o 
 -17   3   5     2154.60     2287.31     57.06 o 
 -16   3   5        9.03       13.58     15.89 o 
 -15   3   5     1160.84     1328.84     33.90 o 
 -14   3   5     1732.29     1649.35     33.50 o 
 -13   3   5     5773.03     5454.85     79.40 o 
 -12   3   5        9.75       21.80     14.30 o 
 -11   3   5     3146.04     3133.10     52.94 o 
 -10   3   5      266.31      311.58     20.13 o 
  -9   3   5     6136.33     6283.33     95.41 o 
  -8   3   5       79.62       67.31     19.74 o 
  -7   3   5     9937.29     9514.92    123.38 o 
  -6   3   5      762.64      724.31     14.31 o 
  -5   3   5     7234.61     6781.50     70.78 o 
  -4   3   5     3708.64     3717.96     65.73 o 
  -3   3   5      735.48      855.42     25.44 o 
  -2   3   5     1607.91     1449.50     45.70 o 
  -1   3   5      360.83      246.18     11.06 o 
   0   3   5     1525.31     1673.95     22.33 o 
   1   3   5      351.94      332.54     24.41 o 
   2   3   5      266.60      300.01     17.24 o 
   3   3   5      783.02      788.39     26.83 o 
   4   3   5      857.07      852.31     41.25 o 
   5   3   5     7239.20     7198.20    103.28 o 
   6   3   5     8698.38     9532.96    131.13 o 
   7   3   5     4614.22     4435.72     68.46 o 
   8   3   5     2347.43     2333.88     33.27 o 
   9   3   5     8745.18     7946.14    639.31 o 
  10   3   5     1744.91     1896.29     80.39 o 
  11   3   5     2343.09     2180.99     80.58 o 
  12   3   5     2777.93     2912.12     89.71 o 
  13   3   5     2136.38     2137.55     78.47 o 
  14   3   5     1600.12     1776.56     46.90 o 
  15   3   5       46.51       41.68     12.30 o 
  16   3   5     1918.43     1943.11     64.66 o 
  17   3   5      393.84      426.89     44.24 o 
  18   3   5      559.00      632.48     66.46 o 
  19   3   5      142.74      172.52     40.02 o 
  20   3   5      532.05      533.76     57.31 o 
 -20   4   5      632.96      643.62     39.35 o 
 -19   4   5      738.23      792.18     29.59 o 
 -18   4   5      931.51      968.65     36.98 o 
 -17   4   5      364.18      466.15     22.62 o 
 -16   4   5     2822.10     2935.06     50.71 o 
 -15   4   5      210.80      251.66     39.18 o 
 -14   4   5     2914.37     2829.44     95.57 o 
 -13   4   5      781.76      712.90     31.30 o 
 -12   4   5     6312.90     6198.98     89.15 o 
 -11   4   5      181.66      185.40     19.57 o 
 -10   4   5    10484.12    10583.50    162.59 o 
  -9   4   5       44.79       60.75     14.99 o 
  -8   4   5    10282.79    10120.44    132.94 o 
  -7   4   5     1558.98     1700.21     33.72 o 
  -6   4   5     4234.05     4052.27     41.03 o 
  -5   4   5      228.59      302.20     29.97 o 
  -4   4   5     2020.03     2040.11     41.84 o 
  -3   4   5     1753.95     1688.56     37.02 o 
  -2   4   5       41.83       15.56     13.20 o 
  -1   4   5        7.81        4.86      4.57 o 
   0   4   5       18.31        7.70     11.31 o 
   1   4   5     2888.54     3060.22     55.03 o 
   2   4   5      509.88      411.78     17.33 o 
   3   4   5        2.34       10.05     10.65 o 
   4   4   5     7504.33     7373.90    106.86 o 
   5   4   5      601.10      478.87     33.03 o 
   6   4   5     5662.87     4961.22     69.62 o 
   7   4   5     6507.24     6521.41     92.23 o 
   8   4   5    12431.94    12516.66    444.04 o 
   9   4   5     3922.23     4008.29    140.82 o 
  10   4   5     4653.53     4609.03    147.64 o 
  11   4   5     4562.97     4666.86    100.23 o 
  12   4   5      309.41      408.71     26.88 o 
  13   4   5      831.49      870.46     54.48 o 
  14   4   5     1768.50     1838.44     41.69 o 
  15   4   5     3279.31     3366.98    114.38 o 
  16   4   5      105.67       83.57     22.53 o 
  17   4   5     1133.65     1047.60     47.92 o 
  18   4   5       72.15       79.64     34.66 o 
  19   4   5      621.27      460.11    120.71 o 
  20   4   5       37.20       65.58     32.84 o 
 -20   5   5      130.09      128.33     18.91 o 
 -19   5   5      702.50      727.61     28.09 o 
 -18   5   5       22.14        5.64     12.11 o 
 -17   5   5      248.79      215.34     17.53 o 
 -16   5   5       21.59        9.99     11.97 o 
 -15   5   5       11.93       19.02     12.01 o 
 -14   5   5      145.65      133.61     14.14 o 
 -13   5   5     1730.38     1789.48     47.50 o 
 -12   5   5     1156.51     1058.08     28.47 o 
 -11   5   5       21.12       19.93     12.83 o 
 -10   5   5      179.42      196.31     13.06 o 
  -9   5   5        8.60        7.65      8.55 o 
  -8   5   5      220.94      223.15     13.04 o 
  -7   5   5      370.13      387.35     10.88 o 
  -6   5   5       24.74       58.82     22.33 o 
  -5   5   5     1841.15     1901.92     58.71 o 
  -4   5   5      326.98      406.76     31.61 o 
  -3   5   5     2922.22     3080.59     68.62 o 
  -2   5   5      613.18      546.63     34.87 o 
  -1   5   5      693.17      646.31     20.08 o 
   0   5   5      225.54      280.46     34.53 o 
   1   5   5      831.51      801.16     24.46 o 
   2   5   5     5245.14     5694.04     73.09 o 
   3   5   5     5037.23     5265.59     70.09 o 
   4   5   5     6340.50     6354.20     81.87 o 
   5   5   5        5.78       -6.63      9.79 o 
   6   5   5     3720.79     3626.82     53.92 o 
   7   5   5      957.44     1079.81     24.19 o 
   8   5   5     1655.86     1695.55     37.02 o 
   9   5   5      925.67      955.84     50.18 o 
  10   5   5      158.09      192.60     16.36 o 
  11   5   5     1642.54     1659.65     43.07 o 
  12   5   5      799.35      897.30     32.65 o 
  13   5   5      572.42      490.07     22.89 o 
  14   5   5        2.04        0.92     14.54 o 
  15   5   5      169.67      244.93     38.98 o 
  16   5   5      271.07      203.85     31.00 o 
  17   5   5       23.46       21.30     22.05 o 
  18   5   5      112.49      134.31     36.60 o 
  19   5   5       51.57       63.87     55.76 o 
 -19   6   5      301.38      389.34     61.05 o 
 -18   6   5      381.06      424.98     32.27 o 
 -17   6   5      125.45      149.56     21.27 o 
 -16   6   5     2359.89     2424.63     64.19 o 
 -15   6   5      802.45      765.25     22.04 o 
 -14   6   5     2148.60     2250.77     51.02 o 
 -13   6   5     1010.07     1018.41     26.58 o 
 -12   6   5     3444.55     3490.24     58.39 o 
 -11   6   5     1004.20      971.03     37.47 o 
 -10   6   5     3988.39     4056.51     55.16 o 
  -9   6   5       78.55       91.70      7.72 o 
  -8   6   5     9454.07     8908.29    106.66 o 
  -7   6   5       83.90      107.17     26.53 o 
  -6   6   5     5130.77     4780.23    135.72 o 
  -5   6   5     1753.36     1922.99     65.67 o 
  -4   6   5      435.64      428.61     46.35 o 
  -3   6   5       50.28       53.60     30.91 o 
  -2   6   5      400.20      485.18     18.08 o 
  -1   6   5     6380.56     6640.93     80.67 o 
   0   6   5      912.41      859.66     22.84 o 
   1   6   5     4039.52     4347.83     64.79 o 
   2   6   5     1127.11     1072.35     35.07 o 
   3   6   5      509.24      517.38     22.09 o 
   4   6   5     2500.75     2549.70     56.74 o 
   5   6   5     1963.90     2071.75     42.51 o 
   6   6   5     5052.90     4899.47     73.18 o 
   7   6   5     4440.63     4592.11     74.92 o 
   8   6   5     2982.77     2868.52     56.81 o 
   9   6   5     2801.43     2597.10     45.51 o 
  10   6   5     1523.84     1459.57     54.51 o 
  11   6   5     5200.63     5275.42     74.57 o 
  12   6   5     1628.08     1544.75     33.01 o 
  13   6   5     1628.40     1553.39     54.94 o 
  14   6   5     1088.99     1074.91     39.55 o 
  15   6   5     2676.87     2647.57     63.76 o 
  16   6   5       11.96        9.88     27.52 o 
  17   6   5     1311.76     1388.15     50.81 o 
  18   6   5       77.04      105.13     46.42 o 
  19   6   5      523.73      611.26     85.72 o 
 -18   7   5      293.17      366.15     45.48 o 
 -17   7   5        4.90        4.73     15.70 o 
 -16   7   5        0.82       -3.51     11.86 o 
 -15   7   5      228.44      198.31     13.51 o 
 -14   7   5      271.06      264.94     13.71 o 
 -13   7   5        5.24       11.16     15.50 o 
 -12   7   5      900.47      952.26     26.31 o 
 -11   7   5      372.43      345.50     16.84 o 
 -10   7   5        6.51       -8.14      8.14 o 
  -9   7   5     1361.68     1208.35     22.28 o 
  -8   7   5      574.05      649.71     43.83 o 
  -7   7   5      462.74      586.63     47.25 o 
  -6   7   5      175.79      197.90     37.10 o 
  -5   7   5     1329.07     1179.11    100.71 o 
  -4   7   5        6.44       12.56     22.26 o 
  -3   7   5      676.99      762.25     40.42 o 
  -2   7   5       39.01       61.74     12.76 o 
  -1   7   5       30.36       20.39      7.81 o 
   0   7   5     1035.43      987.19     29.80 o 
   1   7   5      194.16      194.42     14.71 o 
   2   7   5     1291.40     1308.93     31.67 o 
   3   7   5        2.11       12.36     12.59 o 
   4   7   5      998.22     1037.48     26.16 o 
   5   7   5     1027.65      945.29     29.46 o 
   6   7   5      400.60      395.82     20.69 o 
   7   7   5       35.55       44.47     14.46 o 
   8   7   5      333.61      419.40     33.72 o 
   9   7   5      561.54      565.12     31.90 o 
  10   7   5        0.16       -2.91     10.68 o 
  11   7   5      366.15      334.75     39.08 o 
  12   7   5      264.14      283.44     40.88 o 
  13   7   5        0.12        3.83     10.13 o 
  14   7   5      403.85      365.78     12.63 o 
  15   7   5       10.22       20.04     17.55 o 
  16   7   5      215.30      199.18     25.19 o 
  17   7   5        8.41       -5.02     26.91 o 
  18   7   5       37.93       61.24     48.20 o 
 -17   8   5      142.41      148.75     34.79 o 
 -16   8   5     1137.57     1144.00     64.99 o 
 -15   8   5      295.75      316.00     55.70 o 
 -14   8   5     2787.78     2747.27     93.54 o 
 -13   8   5      312.47      318.07     27.55 o 
 -12   8   5     3145.19     2952.12     90.92 o 
 -11   8   5       20.96       14.49     11.67 o 
 -10   8   5     1435.42     1390.26     61.34 o 
  -9   8   5      227.52      218.33     38.64 o 
  -8   8   5     3594.62     3682.33    129.17 o 
  -7   8   5      127.41      150.11     32.04 o 
  -6   8   5      148.10      199.80     35.76 o 
  -5   8   5      750.54      842.34     46.84 o 
  -4   8   5     2294.57     2232.47     70.51 o 
  -3   8   5       16.12       22.01     13.58 o 
  -2   8   5      488.80      500.97     33.99 o 
  -1   8   5      360.11      418.07     22.06 o 
   0   8   5      384.49      417.50     18.72 o 
   1   8   5      871.53      941.82     51.99 o 
   2   8   5      984.75      895.72     39.76 o 
   3   8   5      235.96      280.10     19.62 o 
   4   8   5     1991.62     1960.05     41.09 o 
   5   8   5      352.47      408.38     21.27 o 
   6   8   5     2114.28     1991.22     50.59 o 
   7   8   5     1000.96      997.04     28.76 o 
   8   8   5     2723.89     2593.67     46.84 o 
   9   8   5      916.44      957.15     31.46 o 
  10   8   5     3344.91     3104.58     65.51 o 
  11   8   5     2959.97     3098.04     58.84 o 
  12   8   5      914.02      922.25     26.87 o 
  13   8   5      703.79      758.00     43.92 o 
  14   8   5      407.51      384.42     34.04 o 
  15   8   5      751.58      808.82     45.88 o 
  16   8   5      117.09      152.68     27.70 o 
  17   8   5      496.88      381.77     97.12 o 
 -16   9   5        3.50      -35.40     43.89 o 
 -15   9   5      230.26      259.78     94.40 o 
 -14   9   5       48.96       36.32     35.76 o 
 -13   9   5       43.86      272.22    130.89 o 
 -12   9   5        6.47       58.71     32.26 o 
 -11   9   5     1568.38     1590.98     81.70 o 
 -10   9   5       59.80       68.70     30.71 o 
  -9   9   5     2180.72     2062.95     86.44 o 
  -8   9   5      921.84      832.89     49.80 o 
  -7   9   5     1476.23     1460.28    258.31 o 
  -6   9   5      143.92      144.77     37.31 o 
  -5   9   5       57.15       82.30     30.96 o 
  -4   9   5       55.93       69.24     32.89 o 
  -3   9   5      644.44      624.92     19.01 o 
  -2   9   5      408.83      454.71     19.06 o 
  -1   9   5      132.63       98.25     17.53 o 
   0   9   5     1619.76     1548.98     35.01 o 
   1   9   5     1268.40     1311.74     40.85 o 
   2   9   5      167.55      149.72     21.23 o 
   3   9   5     1552.29     1660.22     42.64 o 
   4   9   5       39.92       28.06     15.43 o 
   5   9   5       56.37       75.50     14.74 o 
   6   9   5      591.16      690.86     33.06 o 
   7   9   5       89.87       82.01     16.05 o 
   8   9   5      439.12      474.02     25.99 o 
   9   9   5      642.95      623.46     32.49 o 
  10   9   5        2.68      -13.27     19.73 o 
  11   9   5      155.82      204.26     20.52 o 
  12   9   5      538.71      527.30     46.46 o 
  13   9   5      672.45      597.81     46.17 o 
  14   9   5      128.09        9.50     48.00 o 
  15   9   5      106.53       49.81     26.65 o 
  16   9   5      327.43      284.22     41.50 o 
 -15  10   5        5.88       60.33     51.70 o 
 -14  10   5      653.75      695.60     79.38 o 
 -13  10   5      283.70      426.11     65.90 o 
 -12  10   5      111.13      128.32     65.83 o 
 -11  10   5       70.25       60.31     33.38 o 
 -10  10   5        8.37       28.81     35.25 o 
  -9  10   5       44.12        9.89     31.61 o 
  -8  10   5      159.89      171.13     48.88 o 
  -7  10   5        7.91       38.98     28.10 o 
  -6  10   5       32.30       43.27     31.19 o 
  -5  10   5     1930.28     1729.98     65.00 o 
  -4  10   5     1817.79     1729.44     63.53 o 
  -3  10   5     1417.23     1141.74     68.68 o 
  -2  10   5      197.11      158.97     17.63 o 
  -1  10   5       41.09       50.01     15.17 o 
   0  10   5       13.79        1.03     15.20 o 
   1  10   5     3583.27     3372.25     59.45 o 
   2  10   5      434.31      461.01     27.71 o 
   3  10   5      728.27      728.93     29.83 o 
   4  10   5        2.23       20.39     14.01 o 
   5  10   5      478.00      441.09     23.79 o 
   6  10   5      108.83      165.69     31.45 o 
   7  10   5     1227.71     1124.33     33.99 o 
   8  10   5     1317.92     1285.38     36.70 o 
   9  10   5      641.79      618.84     38.38 o 
  10  10   5     1369.29     1261.37     44.93 o 
  11  10   5      780.93      807.03     44.27 o 
  12  10   5       27.75       34.27     14.10 o 
  13  10   5       96.47       91.38     30.12 o 
  14  10   5       71.18       28.99     20.27 o 
  15  10   5      292.23      337.12     38.43 o 
 -14  11   5      170.42      168.84    108.85 o 
 -13  11   5       67.98      118.24     53.70 o 
 -12  11   5      106.15      126.03     57.87 o 
 -11  11   5     1144.99     1271.72     69.42 o 
 -10  11   5        0.56        6.65     31.04 o 
  -9  11   5      789.59      931.65     57.83 o 
  -8  11   5      267.23      256.38     39.19 o 
  -7  11   5      171.19      254.26     47.81 o 
  -6  11   5      133.82      128.29     32.66 o 
  -5  11   5      170.60      166.18     37.23 o 
  -4  11   5      169.69      206.66     44.17 o 
  -3  11   5      262.68      213.94     19.56 o 
  -2  11   5       48.03       52.97     19.46 o 
  -1  11   5      565.57      482.85     56.18 o 
   0  11   5       50.64       36.49     16.24 o 
   1  11   5     1296.99     1329.12     52.33 o 
   2  11   5      183.54      136.76     18.40 o 
   3  11   5      527.51      555.45     32.99 o 
   4  11   5      751.98      724.69     29.38 o 
   5  11   5      102.37      114.53     15.53 o 
   6  11   5       72.32       53.81     15.61 o 
   7  11   5      162.14      124.81     19.70 o 
   8  11   5      245.29      250.28     25.51 o 
   9  11   5      725.47      693.44     42.42 o 
  10  11   5      572.66      625.93     34.29 o 
  11  11   5      209.93      249.07     23.07 o 
  12  11   5      189.41      200.27     24.49 o 
  13  11   5      194.60      118.07     31.02 o 
 -12  12   5        2.04        0.30     51.41 o 
 -11  12   5        1.04      -33.33     58.48 o 
 -10  12   5        8.30      -30.09     33.19 o 
  -9  12   5        2.44      -31.62     43.72 o 
  -8  12   5       84.96       85.08     39.94 o 
  -7  12   5      184.04      256.43     52.34 o 
  -6  12   5        2.23      -19.48     32.16 o 
  -5  12   5      198.43      206.70     47.54 o 
  -4  12   5      385.07      417.87     40.21 o 
  -3  12   5      504.97      465.81     22.64 o 
  -2  12   5      100.30       74.41     13.65 o 
  -1  12   5      109.70      101.32     25.75 o 
   0  12   5      232.07      175.88     18.44 o 
   1  12   5      185.69      186.53     23.50 o 
   2  12   5      147.49      174.98     27.33 o 
   3  12   5      393.17      435.43     35.77 o 
   4  12   5      125.52       72.97     18.69 o 
   5  12   5        6.62        5.32     15.55 o 
   6  12   5      134.52      134.10     21.57 o 
   7  12   5      110.87       81.05     22.60 o 
   8  12   5      241.95      207.10     25.27 o 
   9  12   5       30.15       29.23     15.24 o 
  10  12   5       81.53       88.48     27.25 o 
  11  12   5      105.41       91.93     17.79 o 
  12  12   5       16.95       -1.01     21.05 o 
 -10  13   5        2.12        5.90     85.75 o 
  -9  13   5      218.96      300.30     55.96 o 
  -8  13   5       47.77        4.89     39.86 o 
  -7  13   5       38.89       28.29     35.71 o 
  -6  13   5       93.88       40.64     51.69 o 
  -5  13   5      315.87      216.70     42.84 o 
  -4  13   5       38.26      -49.90    112.81 o 
  -3  13   5        7.75       31.13     25.58 o 
  -2  13   5       55.81      -47.76     93.06 o 
  -1  13   5       79.82       47.34     18.60 o 
   0  13   5       25.06       15.59     17.01 o 
   1  13   5      237.83      199.22     24.59 o 
   2  13   5       89.92      107.43     17.54 o 
   3  13   5       20.07       30.30     15.93 o 
   4  13   5       57.46       34.91     14.89 o 
   5  13   5      119.83       90.57     23.09 o 
   6  13   5       45.02       35.17     17.48 o 
   7  13   5      485.70      361.79     25.34 o 
   8  13   5       95.31       76.81     16.93 o 
   9  13   5      427.34      403.92     28.35 o 
  -6  14   5       49.00       67.29     46.31 o 
  -5  14   5      129.32      171.12     51.16 o 
  -4  14   5        2.89       -1.77     25.22 o 
  -3  14   5      258.22      292.79     75.99 o 
  -2  14   5        8.76       19.92     25.67 o 
  -1  14   5      179.98      137.65     34.62 o 
   0  14   5       37.50       24.33     29.94 o 
   1  14   5       81.47       94.53     28.50 o 
   2  14   5       28.89       43.86     18.33 o 
   3  14   5       83.58       81.63     17.03 o 
   4  14   5       59.43       41.34     18.05 o 
   5  14   5       58.25       44.03     15.30 o 
   6  14   5        4.73       32.19     15.67 o 
 -21   0   6      981.32     1116.05    103.55 o 
 -20   0   6      611.58      599.74     49.89 o 
 -19   0   6     1325.14     1346.04     53.30 o 
 -18   0   6        8.25       12.36     17.87 o 
 -17   0   6      532.47      543.53     36.14 o 
 -16   0   6        0.62       -8.75     16.86 o 
 -15   0   6       52.06       42.68     21.27 o 
 -14   0   6     1338.81     1284.92     42.16 o 
 -13   0   6     5462.23     5743.22    104.64 o 
 -12   0   6      110.20      149.15     25.58 o 
 -11   0   6     1122.88     1082.52     36.84 o 
 -10   0   6     4239.84     4204.21     82.81 o 
  -9   0   6     1170.49     1173.76     31.05 o 
  -8   0   6     9506.58     8905.93    177.83 o 
  -7   0   6    22895.08    23160.08    442.37 o 
  -6   0   6    18411.53    17437.29    364.25 o 
  -5   0   6    31256.03    33532.98    736.63 o 
  -4   0   6    90538.48    96867.43   3225.18 o 
  -3   0   6    44953.80    45861.17   1105.19 o 
  -2   0   6      398.29      297.86     23.42 o 
  -1   0   6     1216.16     1310.06     49.77 o 
   0   0   6     3838.90     3118.73     82.96 o 
   1   0   6     1692.25     1470.00     50.39 o 
   2   0   6     1398.29     1131.91     41.36 o 
   3   0   6    24788.20    27467.21    679.64 o 
   4   0   6   125876.52   132452.44   8919.03 o 
   5   0   6      731.20      807.30     51.77 o 
   6   0   6     7732.98     8203.11    242.92 o 
   7   0   6       32.08       32.92     29.68 o 
   8   0   6      322.96      288.28     57.63 o 
   9   0   6       79.33       67.12     30.48 o 
  10   0   6      336.78      447.30    127.20 o 
  11   0   6      279.06      206.07     33.97 o 
  12   0   6      781.00      583.69    122.35 o 
  13   0   6      411.10      491.28     46.65 o 
  14   0   6       23.18       64.15     38.42 o 
  15   0   6      605.58      465.07     46.96 o 
  16   0   6     1076.54     1246.08    119.24 o 
  17   0   6     1347.26     1315.03     94.63 o 
  18   0   6     1939.69     1960.95     96.09 o 
  19   0   6     1933.18     1894.51     98.13 o 
  20   0   6     1705.01     1667.06     97.15 o 
 -21   1   6        3.72      -31.80     75.99 o 
 -20   1   6        8.67        0.45     17.28 o 
 -19   1   6      210.93      195.99     20.56 o 
 -18   1   6      118.23      107.65     17.52 o 
 -17   1   6        4.37       -0.46     15.38 o 
 -16   1   6      172.63      163.99     21.26 o 
 -15   1   6      392.09      444.65     21.49 o 
 -14   1   6      231.95      267.07     19.82 o 
 -13   1   6        1.34      -13.10     13.10 o 
 -12   1   6        1.25        3.44     11.92 o 
 -11   1   6      190.98      191.31     15.34 o 
 -10   1   6      624.20      650.53     26.84 o 
  -9   1   6       18.56       22.45      9.48 o 
  -8   1   6      316.04      412.70     20.23 o 
  -7   1   6     1192.16     1205.53     20.43 o 
  -6   1   6      181.02      213.75     11.98 o 
  -5   1   6    10501.93    11217.87    134.29 o 
  -4   1   6     9362.33     9379.28    108.23 o 
  -3   1   6      854.43      927.25     20.17 o 
  -2   1   6     2745.84     2469.41     40.50 o 
  -1   1   6     1352.70     1627.21     31.48 o 
   0   1   6     4505.94     4108.10     52.36 o 
   1   1   6      167.17      200.88     13.87 o 
   2   1   6     6748.73     6248.68     74.62 o 
   3   1   6     4460.83     4444.08     74.23 o 
   4   1   6        2.54        4.49      7.26 o 
   5   1   6     6438.20     6893.86     98.85 o 
   6   1   6      186.25      148.12     10.80 o 
   7   1   6     1190.57     1112.52     35.95 o 
   8   1   6        4.99        1.73     24.97 o 
   9   1   6      432.26      441.76     49.18 o 
  10   1   6      450.02      374.03     22.31 o 
  11   1   6      405.10      405.34     15.32 o 
  12   1   6      330.70      334.81     30.71 o 
  13   1   6      458.64      418.49     42.38 o 
  14   1   6      621.36      569.22     58.87 o 
  15   1   6        3.05       14.53     23.22 o 
  16   1   6       41.49       28.72     23.52 o 
  17   1   6       90.67       84.87     33.41 o 
  18   1   6        6.66       17.04     27.51 o 
  19   1   6      103.15      117.45     35.14 o 
  20   1   6        4.45       -6.69     37.67 o 
 -20   2   6       77.55       19.27     33.58 o 
 -19   2   6     1268.66     1303.55     38.12 o 
 -18   2   6       52.94       46.45     14.19 o 
 -17   2   6      801.38      845.39     40.37 o 
 -16   2   6      280.70      259.98     20.58 o 
 -15   2   6      912.61      916.55     36.60 o 
 -14   2   6      103.79       92.16     13.72 o 
 -13   2   6      970.68      985.46     23.17 o 
 -12   2   6        2.21        9.78     13.30 o 
 -11   2   6      224.93      276.48     14.12 o 
 -10   2   6     1031.32     1123.78     24.90 o 
  -9   2   6       21.39       30.60     11.03 o 
  -8   2   6     7197.55     6916.87     86.02 o 
  -7   2   6      458.87      453.96     13.38 o 
  -6   2   6    12444.61    12283.74    184.67 o 
  -5   2   6     1597.70     1379.77     28.82 o 
  -4   2   6    55628.40    58398.75   1104.53 o 
  -3   2   6    14690.45    15091.03    183.61 o 
  -2   2   6      627.67      435.41     17.95 o 
  -1   2   6     1312.11     1296.18     29.20 o 
   0   2   6      269.02      210.19     11.61 o 
   1   2   6     1771.34     1626.91     26.35 o 
   2   2   6      160.38       85.49     10.20 o 
   3   2   6     4887.37     4890.02     54.34 o 
   4   2   6    30821.71    33311.57    605.36 o 
   5   2   6      785.41      946.20     28.80 o 
   6   2   6     6144.21     6006.41    113.80 o 
   7   2   6      261.12      253.23     34.30 o 
   8   2   6     1670.81     1618.09     69.39 o 
   9   2   6      182.36      149.41     52.72 o 
  10   2   6       17.36       28.61     15.03 o 
  11   2   6     1057.59     1092.78     36.20 o 
  12   2   6      328.54      314.60     21.84 o 
  13   2   6       12.40       -8.49     16.22 o 
  14   2   6      619.47      695.78     50.62 o 
  15   2   6      744.92      642.27     24.67 o 
  16   2   6     2200.71     1909.66    101.33 o 
  17   2   6     1318.08     1330.34     61.84 o 
  18   2   6     1125.25     1128.21     68.10 o 
  19   2   6     1375.62     1370.03     63.62 o 
  20   2   6     1317.51     1359.81     81.25 o 
 -20   3   6      646.97      614.63     72.81 o 
 -19   3   6      168.01      133.71     21.43 o 
 -18   3   6      726.59      719.28     46.71 o 
 -17   3   6        1.15      -11.21     15.50 o 
 -16   3   6      169.41      197.83     21.41 o 
 -15   3   6        0.73      -11.95     13.07 o 
 -14   3   6       59.02       79.83     15.56 o 
 -13   3   6      189.07      214.05     17.67 o 
 -12   3   6        5.03        5.67     12.66 o 
 -11   3   6      471.72      512.40     23.56 o 
 -10   3   6      463.98      460.04     30.21 o 
  -9   3   6     1147.91     1066.30     22.14 o 
  -8   3   6     3060.74     2741.06     41.60 o 
  -7   3   6     3217.70     2998.81     41.44 o 
  -6   3   6     7015.97     6842.86     90.23 o 
  -5   3   6    15024.22    15684.08    195.42 o 
  -4   3   6     9889.79     9939.98    106.56 o 
  -3   3   6       34.20       34.38      8.52 o 
  -2   3   6       38.66       32.44     11.31 o 
  -1   3   6      416.93      372.82     13.00 o 
   0   3   6      336.72      447.01     32.76 o 
   1   3   6     4439.15     4293.61     51.73 o 
   2   3   6      803.38      848.15     28.49 o 
   3   3   6    11560.32    12284.48    151.56 o 
   4   3   6     2883.67     3070.38     49.09 o 
   5   3   6     4922.13     5366.29     80.99 o 
   6   3   6        1.12        4.94     12.26 o 
   7   3   6      221.04      184.51     12.80 o 
   8   3   6       26.19       51.21     30.90 o 
   9   3   6       31.29       -4.88     23.77 o 
  10   3   6       10.58       10.38     33.03 o 
  11   3   6     3174.86     3215.57     72.78 o 
  12   3   6      196.86      261.58     28.52 o 
  13   3   6      255.78      228.40     21.75 o 
  14   3   6      440.12      429.52     23.97 o 
  15   3   6      444.15      498.81     45.05 o 
  16   3   6      399.09      427.44     24.75 o 
  17   3   6      649.59      687.64     73.41 o 
  18   3   6      137.83      108.00     32.33 o 
  19   3   6     1236.36     1138.99     71.92 o 
  20   3   6      591.28      448.60     53.60 o 
 -20   4   6        1.50       -4.33     27.35 o 
 -19   4   6      394.58      412.04     32.90 o 
 -18   4   6      106.77      104.17     14.27 o 
 -17   4   6      377.72      410.02     21.94 o 
 -16   4   6       53.08       40.38     15.07 o 
 -15   4   6      301.11      341.99     22.84 o 
 -14   4   6      210.54      215.68     25.12 o 
 -13   4   6      334.82      329.63     23.32 o 
 -12   4   6      401.99      351.84     20.23 o 
 -11   4   6     2042.22     1949.76     52.12 o 
 -10   4   6      909.38      813.52     45.47 o 
  -9   4   6     2132.21     2104.19     35.83 o 
  -8   4   6     6882.85     6582.15     96.88 o 
  -7   4   6       68.77       54.77     12.70 o 
  -6   4   6    10897.06    10630.27    142.39 o 
  -5   4   6     1006.41      952.95     38.20 o 
  -4   4   6     6945.57     7095.39    110.28 o 
  -3   4   6     3725.28     3796.20     63.76 o 
  -2   4   6     3828.23     3416.16     65.26 o 
  -1   4   6     2995.95     2912.49     40.59 o 
   0   4   6     7533.46     7323.51     78.44 o 
   1   4   6      239.60      197.31     12.86 o 
   2   4   6     2713.50     2469.56     44.56 o 
   3   4   6     1462.62     1377.34     28.17 o 
   4   4   6     2799.14     2378.73     37.95 o 
   5   4   6       58.36       27.86     10.30 o 
   6   4   6     6119.90     5965.83     94.44 o 
   7   4   6      355.70      454.40     15.77 o 
   8   4   6     2723.65     2848.65     43.20 o 
   9   4   6       15.00       11.27     14.62 o 
  10   4   6      887.47      847.18     67.95 o 
  11   4   6      336.57      445.99     27.88 o 
  12   4   6      643.57      571.73     44.22 o 
  13   4   6       70.50       81.89     16.13 o 
  14   4   6       66.84      120.61     23.11 o 
  15   4   6      488.54      568.85     23.83 o 
  16   4   6      521.73      536.44     32.39 o 
  17   4   6      621.39      633.88     41.52 o 
  18   4   6       21.54       13.52     36.34 o 
  19   4   6      409.94      438.26     45.42 o 
 -19   5   6      118.61       61.74     15.88 o 
 -18   5   6      284.13      384.81     20.62 o 
 -17   5   6      102.61       72.46     12.54 o 
 -16   5   6        2.06        2.94     12.07 o 
 -15   5   6      340.50      381.05     15.97 o 
 -14   5   6       57.70       66.33     10.68 o 
 -13   5   6       19.92       61.21     19.14 o 
 -12   5   6      829.53      934.29     35.85 o 
 -11   5   6     1024.75     1052.70     21.09 o 
 -10   5   6       60.42      101.63     14.78 o 
  -9   5   6      752.45      741.91     20.65 o 
  -8   5   6     6189.71     6452.16     80.36 o 
  -7   5   6     2031.45     1844.77     65.74 o 
  -6   5   6     9021.68     9333.13    201.40 o 
  -5   5   6    12672.54    12490.92    287.12 o 
  -4   5   6     4091.07     3984.36     98.70 o 
  -3   5   6    16746.45    16649.81    352.47 o 
  -2   5   6    10095.10     9863.53    256.80 o 
  -1   5   6    17462.78    18140.97    251.99 o 
   0   5   6     1206.90     1153.71     24.83 o 
   1   5   6    17313.02    17227.62    272.55 o 
   2   5   6        2.04        6.99     18.24 o 
   3   5   6    10812.36    10199.98    166.04 o 
   4   5   6      711.50      775.58     27.20 o 
   5   5   6     8560.33     8561.82    139.51 o 
   6   5   6      120.75      165.29     15.43 o 
   7   5   6      571.02      570.61     19.17 o 
   8   5   6      423.81      461.84     22.43 o 
   9   5   6      765.05      832.49     32.42 o 
  10   5   6      839.73      972.91     26.21 o 
  11   5   6       20.37        7.38      9.31 o 
  12   5   6      177.05      177.76     31.57 o 
  13   5   6       58.74       45.40     23.20 o 
  14   5   6       97.27       87.93     21.52 o 
  15   5   6      281.20      220.63     48.55 o 
  16   5   6      188.78      161.85     26.83 o 
  17   5   6      387.89      443.45     22.66 o 
  18   5   6      209.88      189.47     41.86 o 
  19   5   6     1165.13     1297.31     76.55 o 
 -19   6   6       24.64       34.72     31.37 o 
 -18   6   6       10.70       43.29     20.36 o 
 -17   6   6      451.56      473.27     21.46 o 
 -16   6   6      136.55      149.17     16.17 o 
 -15   6   6      589.75      522.78     26.43 o 
 -14   6   6       41.25       33.19     12.64 o 
 -13   6   6       86.79       64.89     11.96 o 
 -12   6   6      351.86      392.93     15.18 o 
 -11   6   6      103.19      128.44     13.84 o 
 -10   6   6      620.37      623.55     30.88 o 
  -9   6   6       84.74       53.15      9.06 o 
  -8   6   6      353.57      455.24     39.06 o 
  -7   6   6     2677.04     2606.01    127.45 o 
  -6   6   6      539.65      476.12     47.00 o 
  -5   6   6      264.30      318.95     31.95 o 
  -4   6   6      500.66      600.25     49.63 o 
  -3   6   6       14.90       52.40     22.72 o 
  -2   6   6     1045.53     1057.10     15.38 o 
  -1   6   6       96.78      134.37     25.16 o 
   0   6   6      571.64      558.58     21.94 o 
   1   6   6     2043.76     1980.33     42.58 o 
   2   6   6      416.71      537.05     27.62 o 
   3   6   6     1296.36     1601.97     34.12 o 
   4   6   6      112.79       90.59     17.68 o 
   5   6   6       14.69       32.20     14.99 o 
   6   6   6        1.19       11.77     12.31 o 
   7   6   6     1415.44     1338.37     31.77 o 
   8   6   6      174.17      217.06     21.82 o 
   9   6   6      750.98      790.09     34.99 o 
  10   6   6     1183.00     1256.15     44.41 o 
  11   6   6       30.51       49.84     15.12 o 
  12   6   6       12.03        2.15      8.42 o 
  13   6   6      182.10      187.50     40.13 o 
  14   6   6       91.86       99.03     30.10 o 
  15   6   6      174.29      183.18     20.26 o 
  16   6   6       16.44        9.50     15.37 o 
  17   6   6        7.22       18.06     26.83 o 
  18   6   6       29.35        7.55     28.82 o 
 -18   7   6      829.39      804.19     36.80 o 
 -17   7   6        8.28       18.52     19.71 o 
 -16   7   6      578.14      614.68     32.14 o 
 -15   7   6      151.71       94.30     31.60 o 
 -14   7   6       58.39       45.29     14.12 o 
 -13   7   6      331.83      329.76     11.25 o 
 -12   7   6      457.92      385.54     24.48 o 
 -11   7   6        6.06       10.98     11.53 o 
 -10   7   6      646.07      607.61     43.48 o 
  -9   7   6     1415.79     1291.04     58.39 o 
  -8   7   6      183.10      213.24     38.95 o 
  -7   7   6     1830.18     1701.26     64.18 o 
  -6   7   6     3404.87     3126.63    122.75 o 
  -5   7   6     7265.72     7510.74    164.69 o 
  -4   7   6     2385.24     2472.65     74.20 o 
  -3   7   6     8420.36     8378.58    195.58 o 
  -2   7   6     2682.64     2908.89     54.06 o 
  -1   7   6     6781.85     6295.21    114.23 o 
   0   7   6        3.64        2.72     14.90 o 
   1   7   6     4587.21     4200.38     75.95 o 
   2   7   6      202.06      210.22     20.27 o 
   3   7   6     4216.43     3894.02     60.62 o 
   4   7   6      219.49      275.80     24.24 o 
   5   7   6     5429.90     5286.81     79.04 o 
   6   7   6      293.93      315.15     19.54 o 
   7   7   6      364.02      313.75     38.07 o 
   8   7   6      629.68      704.29     30.46 o 
   9   7   6      114.75      122.42     24.90 o 
  10   7   6       22.51       24.77     17.63 o 
  11   7   6       98.18       89.48     12.28 o 
  12   7   6       69.95       96.22     10.31 o 
  13   7   6        4.68       11.38     13.54 o 
  14   7   6       12.72      -12.60     32.49 o 
  15   7   6      271.21      328.66     44.08 o 
  16   7   6      449.92      470.56     32.33 o 
  17   7   6      290.69      545.78     93.74 o 
  18   7   6      530.85      487.60     42.62 o 
 -17   8   6        3.90       22.84     21.40 o 
 -16   8   6        1.33       25.91     43.02 o 
 -15   8   6      168.33      224.62     45.87 o 
 -14   8   6        3.77       17.57     52.41 o 
 -13   8   6        1.22        6.36     36.33 o 
 -12   8   6       43.51       62.50     39.30 o 
 -11   8   6      483.20      548.24     45.30 o 
 -10   8   6     1660.89     1580.89     71.59 o 
  -9   8   6      315.87      377.09     39.37 o 
  -8   8   6       42.94       96.38     37.98 o 
  -7   8   6      338.82      391.43     42.64 o 
  -6   8   6     1616.64     1556.21     95.95 o 
  -5   8   6      455.18      440.90     51.64 o 
  -4   8   6        5.76       31.19     25.66 o 
  -3   8   6        1.54       14.35     23.62 o 
  -2   8   6       66.61       92.39     16.40 o 
  -1   8   6      623.53      582.68     29.25 o 
   0   8   6     2658.46     2695.34     63.42 o 
   1   8   6       60.78       37.06     13.25 o 
   2   8   6     1158.72     1168.10     26.77 o 
   3   8   6     1564.00     1657.10     33.19 o 
   4   8   6     1606.01     1531.19     33.36 o 
   5   8   6      104.38      182.63     18.24 o 
   6   8   6      221.97      292.75     20.42 o 
   7   8   6       35.04       15.44     16.50 o 
   8   8   6      135.33      110.94     16.93 o 
   9   8   6       39.79       24.48     26.71 o 
  10   8   6      980.20      953.65     29.73 o 
  11   8   6      240.66      329.09     59.97 o 
  12   8   6      140.18      152.63     31.78 o 
  13   8   6      251.73      252.65     21.05 o 
  14   8   6        4.39       10.28     34.89 o 
  15   8   6       60.55       60.87     30.53 o 
  16   8   6      239.91      194.58     46.06 o 
  17   8   6       40.54       54.05     43.36 o 
 -16   9   6      292.67      266.48     46.04 o 
 -15   9   6        0.74        5.81     45.40 o 
 -14   9   6        9.32       25.27     37.47 o 
 -13   9   6      398.53      453.30     54.24 o 
 -12   9   6        7.83        4.50     28.30 o 
 -11   9   6      233.89      261.70     53.14 o 
 -10   9   6      229.18      453.55    108.69 o 
  -9   9   6     1885.81     1814.07    120.33 o 
  -8   9   6        4.19       34.35     32.44 o 
  -7   9   6      221.12      209.39     34.73 o 
  -6   9   6     1089.24     1078.32     81.62 o 
  -5   9   6     1873.46     1981.45     70.31 o 
  -4   9   6      800.48      901.42     57.06 o 
  -3   9   6     2274.13     2132.08     91.85 o 
  -2   9   6        4.55        3.19     16.15 o 
  -1   9   6     4029.02     3936.91     75.03 o 
   0   9   6        9.65        9.04     10.70 o 
   1   9   6     3448.40     3522.67     55.09 o 
   2   9   6      952.79      978.35     32.39 o 
   3   9   6     1793.56     1815.90     36.17 o 
   4   9   6       50.87       64.21     14.25 o 
   5   9   6      532.08      649.06     32.71 o 
   6   9   6      572.15      530.79     22.72 o 
   7   9   6     1588.40     1784.30     39.11 o 
   8   9   6      588.96      664.02     32.35 o 
   9   9   6      563.64      554.38     42.65 o 
  10   9   6      265.80      371.58     31.07 o 
  11   9   6       57.96       55.64     15.20 o 
  12   9   6      179.42      152.96     28.39 o 
  13   9   6       13.04       10.36     15.78 o 
  14   9   6        2.86      -14.41     43.63 o 
  15   9   6      157.30      149.33     44.86 o 
  16   9   6      238.18      295.92     49.07 o 
 -15  10   6        0.19       14.00     61.23 o 
 -14  10   6       24.40       18.76     79.45 o 
 -13  10   6       67.00       71.73     54.14 o 
 -12  10   6       43.26       61.00     34.95 o 
 -11  10   6      476.56      551.29     57.55 o 
 -10  10   6       84.85       88.70     44.26 o 
  -9  10   6      563.14      485.21     66.55 o 
  -8  10   6        7.92       15.54     38.80 o 
  -7  10   6      921.85     1071.86     93.39 o 
  -6  10   6     1013.02      945.11     53.07 o 
  -5  10   6      727.45      758.73     66.07 o 
  -4  10   6      734.84      917.07    116.48 o 
  -3  10   6      440.61      379.19     36.94 o 
  -2  10   6      773.32      863.20     44.55 o 
  -1  10   6      724.82      733.26     34.12 o 
   0  10   6     2717.47     2850.48     59.50 o 
   1  10   6       50.70       46.36     16.52 o 
   2  10   6      454.32      469.20     19.70 o 
   3  10   6      183.78      194.71     16.08 o 
   4  10   6     3117.90     3126.08     57.65 o 
   5  10   6        8.94        3.10     12.64 o 
   6  10   6       12.45       -8.13     12.70 o 
   7  10   6       58.89       63.01     15.05 o 
   8  10   6      399.42      408.07     35.98 o 
   9  10   6       50.88       20.57     15.66 o 
  10  10   6       15.43       25.50     18.97 o 
  11  10   6       61.31       43.66     17.21 o 
  12  10   6       36.87       29.93     17.00 o 
  13  10   6      109.81      154.40     48.48 o 
  14  10   6       26.06       -4.29     28.93 o 
  15  10   6        2.66       23.67     46.13 o 
 -14  11   6      139.82      170.72     82.35 o 
 -13  11   6      179.89      189.29     60.17 o 
 -12  11   6      111.38      148.51     41.52 o 
 -11  11   6      298.56      289.90     62.42 o 
 -10  11   6      163.13      154.95     39.38 o 
  -9  11   6      175.62      200.59     40.05 o 
  -8  11   6        4.41       50.37     93.51 o 
  -7  11   6       20.58       -2.22     26.56 o 
  -6  11   6      169.38      280.71     44.51 o 
  -5  11   6       87.36       60.56     33.47 o 
  -4  11   6       16.88      -30.01     30.01 o 
  -3  11   6      108.96       87.39     38.36 o 
  -2  11   6       12.67       22.73     10.89 o 
  -1  11   6      657.10      671.48     56.05 o 
   0  11   6      126.20      101.56     12.21 o 
   1  11   6      968.89      962.99     62.26 o 
   2  11   6       59.11       47.10     15.97 o 
   3  11   6       16.97       35.32     14.63 o 
   4  11   6        3.31       10.59     14.25 o 
   5  11   6        6.09       11.65     14.01 o 
   6  11   6        6.27       21.67     14.70 o 
   7  11   6      165.53      180.24     18.91 o 
   8  11   6      116.02       91.79     17.05 o 
   9  11   6      309.80      344.31     24.56 o 
  10  11   6      460.60      502.02     28.05 o 
  11  11   6        1.09        5.83     16.51 o 
  12  11   6      348.39      315.21     54.84 o 
  13  11   6       26.52       21.73     32.69 o 
 -12  12   6       95.45       64.51     64.84 o 
 -11  12   6       31.88       58.57     86.70 o 
 -10  12   6      226.44      169.01     56.48 o 
  -9  12   6       82.34       27.46     38.01 o 
  -8  12   6       82.51      119.61     62.19 o 
  -7  12   6      691.30      607.77    119.39 o 
  -6  12   6       32.48       83.78     44.32 o 
  -5  12   6       23.92      -22.32     48.26 o 
  -4  12   6      622.81      798.39    105.11 o 
  -3  12   6       63.33       85.14     30.13 o 
  -2  12   6      564.47      599.16     99.14 o 
  -1  12   6       48.61       69.09     23.97 o 
   0  12   6     1012.85      906.54     46.26 o 
   1  12   6       33.66       20.47     11.46 o 
   2  12   6      531.04      547.70     31.24 o 
   3  12   6       27.62        3.95     13.97 o 
   4  12   6     1559.91     1606.25     74.13 o 
   5  12   6       14.56      -12.89     15.28 o 
   6  12   6       26.48       62.94     17.84 o 
   7  12   6        0.42       12.38     16.14 o 
   8  12   6      165.80      214.45     35.26 o 
   9  12   6        5.87      -19.14     19.94 o 
  10  12   6        0.54        3.73     16.21 o 
  11  12   6       76.15       86.58     18.61 o 
  -9  13   6        7.29       36.50     46.09 o 
  -8  13   6       75.15       98.53     50.93 o 
  -7  13   6      147.72      109.62     53.95 o 
  -6  13   6        7.88        4.05     31.74 o 
  -5  13   6        6.76       71.08     54.73 o 
  -4  13   6       49.74       41.55     39.76 o 
  -3  13   6        3.74       37.34     77.38 o 
  -2  13   6        1.03      -12.80     24.97 o 
  -1  13   6       12.96      -46.42     48.09 o 
   0  13   6       10.91       28.04     17.46 o 
   1  13   6       37.30       28.63     11.64 o 
   2  13   6       21.43       14.21     11.96 o 
   3  13   6       29.82       48.58     15.16 o 
   4  13   6       83.59       46.82     15.08 o 
   5  13   6        2.12      -11.33     15.56 o 
   6  13   6       81.51       60.04     17.73 o 
   7  13   6        0.30      -17.61     19.26 o 
   8  13   6       97.78       72.80     20.75 o 
   9  13   6       17.99       14.41     19.21 o 
  -6  14   6       26.40       59.16     47.75 o 
  -5  14   6       79.63      132.72     42.44 o 
  -4  14   6       93.46       60.66     54.46 o 
  -3  14   6       17.50      -16.14     58.25 o 
  -2  14   6      171.75      160.34     64.94 o 
  -1  14   6      105.63       59.99     28.41 o 
   0  14   6      173.68      146.73     30.56 o 
   1  14   6        0.79       12.14     44.10 o 
   2  14   6      197.33      184.51     31.87 o 
   3  14   6       65.94       79.56     30.04 o 
   4  14   6      417.29      515.82     52.18 o 
   5  14   6        1.87       18.63     18.27 o 
 -20   1   7     2278.82     2296.68     52.00 o 
 -19   1   7        2.32      -19.76     20.25 o 
 -18   1   7     4590.81     4493.11     75.91 o 
 -17   1   7      107.03       75.63     14.21 o 
 -16   1   7     4767.32     4726.67     81.31 o 
 -15   1   7        1.31       10.00     12.05 o 
 -14   1   7      158.96      193.23     16.16 o 
 -13   1   7      228.85      246.21     21.19 o 
 -12   1   7     3287.25     3310.44     49.98 o 
 -11   1   7      159.64      135.50     14.76 o 
 -10   1   7    15902.08    15691.24    209.38 o 
  -9   1   7      924.50      843.49     27.17 o 
  -8   1   7     6755.94     6421.18     77.05 o 
  -7   1   7      409.76      355.06     13.93 o 
  -6   1   7     8004.19     8520.88     96.35 o 
  -5   1   7     4190.13     4094.22     48.88 o 
  -4   1   7     9938.96    10278.65    121.94 o 
  -3   1   7     6134.57     6261.77     75.11 o 
  -2   1   7       36.10       20.96     10.91 o 
  -1   1   7        8.05        7.99     10.31 o 
   0   1   7     3393.78     3146.57     49.13 o 
   1   1   7     2119.60     2016.11     32.17 o 
   2   1   7      948.80      828.82     28.08 o 
   3   1   7    18815.22    19757.05    309.19 o 
   4   1   7    15770.00    16833.71    257.73 o 
   5   1   7    40596.81    45908.39    980.79 o 
   6   1   7     6420.20     7075.41    112.67 o 
   7   1   7    12020.31    11923.92    194.64 o 
   8   1   7     1337.33     1420.33     48.98 o 
   9   1   7    24269.66    23717.96    531.53 o 
  10   1   7      505.52      520.73     18.05 o 
  11   1   7     8191.96     8141.08    171.51 o 
  12   1   7      179.24      155.85     20.39 o 
  13   1   7      121.33      112.97     31.19 o 
  14   1   7       17.24       34.03     27.61 o 
  15   1   7     3447.77     3611.81    130.26 o 
  16   1   7        7.08       -5.82     27.28 o 
  17   1   7     2953.74     2889.10    145.22 o 
  18   1   7       28.96       35.09     38.15 o 
  19   1   7     1277.20     1248.87     87.74 o 
  20   1   7       26.79       56.78     35.01 o 
 -20   2   7      244.18      312.77     24.77 o 
 -19   2   7      535.29      640.96     30.45 o 
 -18   2   7      592.61      582.96     28.55 o 
 -17   2   7     1144.14     1014.78     51.75 o 
 -16   2   7        2.11       -2.75     12.54 o 
 -15   2   7      768.51      762.81     34.20 o 
 -14   2   7      211.50      276.27     16.35 o 
 -13   2   7      102.77      162.11     15.92 o 
 -12   2   7      432.29      425.16     21.67 o 
 -11   2   7     1610.60     1607.09     29.85 o 
 -10   2   7       88.25       79.16     14.45 o 
  -9   2   7     3196.21     3196.17     47.76 o 
  -8   2   7     3209.58     3106.84     36.78 o 
  -7   2   7     2658.85     3080.00     55.25 o 
  -6   2   7     3490.66     3512.22     44.00 o 
  -5   2   7       58.94       43.77      9.71 o 
  -4   2   7     6620.73     7769.75     88.15 o 
  -3   2   7      407.30      404.80     12.75 o 
  -2   2   7        0.53       -3.68     10.32 o 
  -1   2   7     1919.85     2295.46     29.58 o 
   0   2   7       20.41       20.46      8.65 o 
   1   2   7     1854.31     1890.43     29.51 o 
   2   2   7      621.39      794.74     26.64 o 
   3   2   7     8040.40     7951.43    100.26 o 
   4   2   7     4281.36     4239.35     50.16 o 
   5   2   7     6050.65     6360.89     93.98 o 
   6   2   7     5009.59     5520.86     85.87 o 
   7   2   7     1294.98     1180.13     62.10 o 
   8   2   7     8014.42     7723.83    177.58 o 
   9   2   7     1646.54     1648.65     94.96 o 
  10   2   7     3073.90     2893.09     90.76 o 
  11   2   7      244.56      240.29     13.82 o 
  12   2   7      481.00      529.57     39.68 o 
  13   2   7      380.78      403.23     17.19 o 
  14   2   7      721.47      898.29     28.86 o 
  15   2   7        1.48       11.46     13.46 o 
  16   2   7      820.47      880.99     58.02 o 
  17   2   7       43.55       37.50     38.44 o 
  18   2   7      319.27      272.54     39.99 o 
  19   2   7       36.18       47.35     37.15 o 
  20   2   7       58.80       56.07     31.46 o 
 -20   3   7     1529.07     1518.88     63.44 o 
 -19   3   7        0.40       23.20     20.68 o 
 -18   3   7     1954.92     1837.78     57.76 o 
 -17   3   7      107.26      165.42     41.18 o 
 -16   3   7     1647.31     1522.72     56.00 o 
 -15   3   7      399.00      410.80     20.66 o 
 -14   3   7      678.05      790.70     39.91 o 
 -13   3   7     1686.08     1423.19     30.12 o 
 -12   3   7     5316.62     5455.81     90.46 o 
 -11   3   7      825.82      908.73     34.26 o 
 -10   3   7     2027.25     2014.33     43.71 o 
  -9   3   7      240.08      268.67     21.34 o 
  -8   3   7     8486.61     8398.97    103.95 o 
  -7   3   7       20.21       10.60      7.45 o 
  -6   3   7      976.51     1002.59     18.48 o 
  -5   3   7     1739.42     1766.23     27.56 o 
  -4   3   7     5796.74     6240.10     72.21 o 
  -3   3   7      105.50       80.72     15.04 o 
  -2   3   7     1422.03     1227.01     21.27 o 
  -1   3   7      507.04      615.32     16.69 o 
   0   3   7      168.89      189.69     12.16 o 
   1   3   7      535.42      526.96     25.53 o 
   2   3   7     5307.48     5199.53     63.47 o 
   3   3   7    12575.37    12937.63    150.30 o 
   4   3   7      548.44      415.12     16.86 o 
   5   3   7    13389.59    14481.92    223.25 o 
   6   3   7     2943.82     2856.78     51.54 o 
   7   3   7     9902.13     9903.70    143.95 o 
   8   3   7     2782.25     2886.40     87.48 o 
   9   3   7     3984.10     3687.04    165.95 o 
  10   3   7      397.89      499.31     44.36 o 
  11   3   7     5662.27     5534.27    308.75 o 
  12   3   7      856.22      737.54     47.84 o 
  13   3   7      978.21     1048.96     66.16 o 
  14   3   7     1395.27     1466.05     41.38 o 
  15   3   7     1260.13     1282.69     89.68 o 
  16   3   7       62.92       77.32     16.22 o 
  17   3   7      545.77      720.52     49.03 o 
  18   3   7       24.48       20.10     31.42 o 
  19   3   7      395.49      386.27     45.51 o 
  20   3   7       32.65       24.45     41.32 o 
 -20   4   7       59.55       57.05     19.59 o 
 -19   4   7     1669.40     1589.97     65.22 o 
 -18   4   7      228.81      230.36     37.27 o 
 -17   4   7     1525.76     1647.12     92.34 o 
 -16   4   7       79.29       75.55     20.67 o 
 -15   4   7     1859.53     1832.32     40.30 o 
 -14   4   7       11.19       -2.28     12.60 o 
 -13   4   7      763.61      835.23     47.02 o 
 -12   4   7       25.81       13.23     12.38 o 
 -11   4   7     1841.51     1694.91     70.17 o 
 -10   4   7     2013.74     1947.29     36.80 o 
  -9   4   7     7047.29     6917.69    109.67 o 
  -8   4   7     1467.47     1358.87     52.02 o 
  -7   4   7     9416.42     9557.66    144.41 o 
  -6   4   7     4015.66     3941.74     73.41 o 
  -5   4   7     1599.51     1842.77     54.15 o 
  -4   4   7       63.11       82.89     20.99 o 
  -3   4   7       53.50       76.05      6.67 o 
  -2   4   7       23.88        9.32      6.45 o 
  -1   4   7      876.72      865.23     31.26 o 
   0   4   7       13.49       -2.84      9.83 o 
   1   4   7      155.17      210.92     13.94 o 
   2   4   7      959.24      909.22     23.43 o 
   3   4   7     4709.35     4701.52     71.89 o 
   4   4   7     3458.30     3388.35     57.86 o 
   5   4   7      921.78      895.62     32.68 o 
   6   4   7    12702.53    13019.40    205.59 o 
   7   4   7     8228.08     9053.65    131.12 o 
   8   4   7     8587.03     8742.10    131.72 o 
   9   4   7      423.85      443.28     15.90 o 
  10   4   7     1796.82     1814.32    159.62 o 
  11   4   7     1226.21     1095.77     64.08 o 
  12   4   7     2573.30     2468.29     56.16 o 
  13   4   7        3.11      -12.27     20.61 o 
  14   4   7     1873.95     1810.72     39.27 o 
  15   4   7       95.47       87.30     14.35 o 
  16   4   7     1456.76     1311.88     69.99 o 
  17   4   7       12.77       27.56     27.82 o 
  18   4   7      298.91      301.59     47.13 o 
  19   4   7       10.61       18.24     33.55 o 
 -19   5   7       76.97       57.84     21.70 o 
 -18   5   7      242.59      231.04     17.47 o 
 -17   5   7       46.63       40.75     12.05 o 
 -16   5   7      223.00      271.59     19.77 o 
 -15   5   7       30.37       46.35     12.67 o 
 -14   5   7      483.83      511.12     18.88 o 
 -13   5   7      973.63      962.52     24.70 o 
 -12   5   7     1041.71     1014.23     35.91 o 
 -11   5   7      327.57      313.69     14.34 o 
 -10   5   7      367.03      360.98     12.09 o 
  -9   5   7      669.59      651.05     46.14 o 
  -8   5   7        9.18        7.11      7.32 o 
  -7   5   7      800.71      833.24     36.92 o 
  -6   5   7        8.97       13.66     21.47 o 
  -5   5   7      128.01      131.83     22.17 o 
  -4   5   7      668.53      715.57     49.68 o 
  -3   5   7      492.17      571.56     38.30 o 
  -2   5   7     2308.47     2372.03     30.45 o 
  -1   5   7      192.10      277.10     22.82 o 
   0   5   7      826.06      928.08     20.23 o 
   1   5   7     5015.26     4933.93     84.17 o 
   2   5   7      306.53      388.99     19.35 o 
   3   5   7     7487.99     7362.34    108.19 o 
   4   5   7      444.45      564.57     24.02 o 
   5   5   7     7962.68     7967.19    124.46 o 
   6   5   7     1258.63     1339.13     40.65 o 
   7   5   7     2210.43     2215.67     44.90 o 
   8   5   7        3.78       15.18     18.69 o 
   9   5   7     1123.18     1174.62     36.32 o 
  10   5   7      739.35      777.88     41.07 o 
  11   5   7     2245.91     2198.24     86.33 o 
  12   5   7      588.25      496.45     37.85 o 
  13   5   7       13.12       21.81     23.58 o 
  14   5   7      124.48      127.54     26.93 o 
  15   5   7       11.24       -8.51     13.68 o 
  16   5   7       21.79       41.20     20.18 o 
  17   5   7        2.52       12.27     38.61 o 
  18   5   7       41.59       80.72     32.61 o 
  19   5   7      102.46       64.30     33.47 o 
 -19   6   7      588.18      636.91     58.58 o 
 -18   6   7       20.34       49.02     26.41 o 
 -17   6   7      557.15      546.56     33.62 o 
 -16   6   7      439.67      436.55     17.43 o 
 -15   6   7     1426.95     1408.58     31.06 o 
 -14   6   7       14.40       -1.46     12.82 o 
 -13   6   7     3429.76     3411.66     73.18 o 
 -12   6   7       27.02       20.83      8.24 o 
 -11   6   7     3587.24     3620.80     46.56 o 
 -10   6   7      560.86      570.81     20.07 o 
  -9   6   7     1988.20     2170.16     84.52 o 
  -8   6   7      205.65      195.30     40.51 o 
  -7   6   7     5058.26     4934.63    119.73 o 
  -6   6   7     1280.71     1164.22     53.17 o 
  -5   6   7       66.24      162.66     40.86 o 
  -4   6   7      297.16      336.81     45.85 o 
  -3   6   7     2581.37     2937.06     86.72 o 
  -2   6   7     1062.75      930.88     37.08 o 
  -1   6   7     1315.48     1353.61     32.43 o 
   0   6   7     3524.43     3611.77     66.52 o 
   1   6   7      205.75      185.21     19.86 o 
   2   6   7     1731.40     1710.32     43.66 o 
   3   6   7     1136.79     1204.85     39.52 o 
   4   6   7     2628.35     2588.61     50.02 o 
   5   6   7      469.16      493.00     22.38 o 
   6   6   7    11700.98    11951.19    201.87 o 
   7   6   7     2309.62     2643.75     65.73 o 
   8   6   7     6261.33     5744.60     90.66 o 
   9   6   7      217.69      310.25     33.10 o 
  10   6   7     4203.90     3842.54     78.58 o 
  11   6   7     1562.17     1516.22     64.30 o 
  12   6   7     5582.20     5308.10    152.51 o 
  13   6   7       42.58       48.30     25.46 o 
  14   6   7     2466.16     2424.23     94.04 o 
  15   6   7      239.95      238.85     26.87 o 
  16   6   7     1088.95     1098.85     48.36 o 
  17   6   7      168.36      148.24     25.66 o 
  18   6   7      218.46      340.55     51.89 o 
 -18   7   7       12.72      -11.66     19.29 o 
 -17   7   7       61.89       74.50     21.67 o 
 -16   7   7       15.31       -3.19     18.85 o 
 -15   7   7        0.07       -7.96     31.20 o 
 -14   7   7       24.90       21.06     30.29 o 
 -13   7   7      103.14       69.06     15.43 o 
 -12   7   7       79.29       80.31     11.72 o 
 -11   7   7      188.66      311.86     81.26 o 
 -10   7   7     1079.55     1091.89     61.45 o 
  -9   7   7      678.53      634.40    115.99 o 
  -8   7   7      533.03      502.09     44.36 o 
  -7   7   7      376.87      369.02     56.70 o 
  -6   7   7      471.48      437.88     46.51 o 
  -5   7   7       69.83      102.59     31.21 o 
  -4   7   7     1880.51     1776.89     77.76 o 
  -3   7   7     1045.46     1220.84     67.09 o 
  -2   7   7      806.19      715.54     42.10 o 
  -1   7   7      104.15      142.53     17.84 o 
   0   7   7       41.14       57.01     12.11 o 
   1   7   7      206.34      239.32     28.90 o 
   2   7   7      241.03      235.76     30.44 o 
   3   7   7      504.55      534.61     29.07 o 
   4   7   7      302.26      249.99     33.47 o 
   5   7   7      674.74      792.60     36.10 o 
   6   7   7       34.11       53.40     21.79 o 
   7   7   7     1604.43     1448.19     42.50 o 
   8   7   7      965.42      930.94     27.28 o 
   9   7   7      298.31      377.75     25.51 o 
  10   7   7       71.20       68.18     17.91 o 
  11   7   7      113.87      168.46     21.31 o 
  12   7   7       33.33       47.55      8.60 o 
  13   7   7      110.09      139.56     23.99 o 
  14   7   7      265.39      347.10     32.37 o 
  15   7   7      100.19       60.67     18.63 o 
  16   7   7       44.44       70.88     37.84 o 
  17   7   7       58.47       80.10     29.54 o 
 -17   8   7      668.39      647.46     39.65 o 
 -16   8   7       13.08       -1.12     33.14 o 
 -15   8   7     2023.99     2051.42     86.69 o 
 -14   8   7        0.27       10.27     35.01 o 
 -13   8   7     2666.19     2712.39    112.74 o 
 -12   8   7      116.69       98.36     39.33 o 
 -11   8   7     2615.84     2507.46    109.99 o 
 -10   8   7      121.62       88.36     32.61 o 
  -9   8   7      417.42      485.60     43.83 o 
  -8   8   7       13.08      -17.97     38.15 o 
  -7   8   7      852.23      906.19     72.86 o 
  -6   8   7       34.57       50.75     31.16 o 
  -5   8   7       70.96       79.84     36.43 o 
  -4   8   7      483.88      572.77     43.85 o 
  -3   8   7     1640.25     1800.36     84.56 o 
  -2   8   7       22.24        4.98      5.96 o 
  -1   8   7      370.87      351.59     41.02 o 
   0   8   7     1123.86     1138.76     30.43 o 
   1   8   7       62.66      120.17     22.13 o 
   2   8   7      862.62      780.49     37.48 o 
   3   8   7        6.66       -9.24     18.30 o 
   4   8   7      248.63      278.36     47.60 o 
   5   8   7      140.77      184.88     44.21 o 
   6   8   7     3057.62     3058.38     64.08 o 
   7   8   7      439.92      430.38     24.01 o 
   8   8   7     4048.45     3910.60     82.29 o 
   9   8   7     1044.88     1130.16     34.29 o 
  10   8   7     2966.29     2797.33     51.89 o 
  11   8   7      688.75      623.89     50.35 o 
  12   8   7     2338.68     2369.08     58.32 o 
  13   8   7       10.05        0.94     14.00 o 
  14   8   7      748.77      758.89     93.44 o 
  15   8   7        0.50       17.51     26.59 o 
  16   8   7       80.40       60.17     26.45 o 
  17   8   7       12.59       41.12     30.94 o 
 -16   9   7      366.45      411.39     77.23 o 
 -15   9   7        0.42       27.29     34.11 o 
 -14   9   7       66.82       37.10     62.41 o 
 -13   9   7      233.67      256.66     47.83 o 
 -12   9   7      746.83      796.19     81.60 o 
 -11   9   7       23.60       32.88     31.70 o 
 -10   9   7      357.05      426.20     52.00 o 
  -9   9   7      720.38      756.20     76.19 o 
  -8   9   7      212.11      208.12     48.90 o 
  -7   9   7      899.57      984.35     61.06 o 
  -6   9   7       30.57       38.68     28.03 o 
  -5   9   7      880.23     1057.19    239.29 o 
  -4   9   7       51.25       58.80     31.67 o 
  -3   9   7        1.82        8.53     24.71 o 
  -2   9   7       17.25       17.99      6.62 o 
  -1   9   7      210.00      237.38     38.57 o 
   0   9   7      222.05      183.27     17.09 o 
   1   9   7       37.93       69.79     24.50 o 
   2   9   7     1413.30     1282.29     35.37 o 
   3   9   7       25.85       15.33     15.93 o 
   4   9   7     1295.99     1314.74     55.84 o 
   5   9   7       24.39       10.39     14.41 o 
   6   9   7      413.05      325.87     33.66 o 
   7   9   7      552.85      473.52     23.79 o 
   8   9   7     1277.46     1299.48     73.49 o 
   9   9   7      172.43      154.20     22.11 o 
  10   9   7      440.83      395.89     21.37 o 
  11   9   7     1515.86     1483.58     38.87 o 
  12   9   7       21.27        4.59     16.01 o 
  13   9   7      140.12      126.05     49.57 o 
  14   9   7        5.58        3.14     47.37 o 
  15   9   7      215.17      196.11     37.44 o 
  16   9   7       47.48       51.77     80.79 o 
 -15  10   7      672.20      712.67     65.16 o 
 -14  10   7       15.81       53.57     51.36 o 
 -13  10   7      192.05      187.69     43.18 o 
 -12  10   7       39.28       29.71     39.76 o 
 -11  10   7      316.27      261.38     86.93 o 
 -10  10   7       17.22       28.43     32.38 o 
  -9  10   7      922.68      880.57     68.99 o 
  -8  10   7      295.33      370.68     69.96 o 
  -7  10   7      377.52      503.91     74.80 o 
  -6  10   7       28.76       30.80     86.48 o 
  -5  10   7      159.70      101.77     31.32 o 
  -4  10   7     2232.56     2153.98     86.09 o 
  -3  10   7      310.50      332.22     48.07 o 
  -2  10   7      287.34      320.20     31.47 o 
  -1  10   7      567.98      598.74     50.36 o 
   0  10   7      480.31      443.45     33.66 o 
   1  10   7       13.34       23.90     14.71 o 
   2  10   7      727.48      713.11     34.07 o 
   3  10   7        9.30       25.20     20.65 o 
   4  10   7     1416.50     1427.79     56.14 o 
   5  10   7      166.87      162.27     19.55 o 
   6  10   7      866.98     1021.82     68.37 o 
   7  10   7       54.96       72.75     18.88 o 
   8  10   7     1339.54     1309.23     39.78 o 
   9  10   7       12.94       45.09     31.13 o 
  10  10   7      495.07      559.85     65.23 o 
  11  10   7        3.26       15.46     24.03 o 
  12  10   7     1263.66     1264.65     47.82 o 
  13  10   7       73.30       32.29     41.23 o 
  14  10   7      447.36      471.50     49.50 o 
 -13  11   7        6.67       11.50    113.76 o 
 -12  11   7      384.95      514.25     55.82 o 
 -11  11   7        2.39      -40.06     40.74 o 
 -10  11   7      718.22      708.21     67.70 o 
  -9  11   7       22.18       43.96     54.01 o 
  -8  11   7       42.24      106.68     35.97 o 
  -7  11   7       21.36       -2.73     31.14 o 
  -6  11   7       50.96       40.48     30.67 o 
  -5  11   7        9.78       17.02     78.89 o 
  -4  11   7       53.68       85.02     30.46 o 
  -3  11   7      130.65      201.28     37.62 o 
  -2  11   7       40.26       46.67     29.63 o 
  -1  11   7       15.99        8.15     15.87 o 
   0  11   7      148.47      232.95     22.98 o 
   1  11   7       14.00        8.48     13.38 o 
   2  11   7      102.38      119.50     25.03 o 
   3  11   7      772.36      827.80     34.56 o 
   4  11   7      154.82      187.63     21.68 o 
   5  11   7      708.26      725.74     33.84 o 
   6  11   7       30.81        0.77     14.52 o 
   7  11   7      137.29      152.64     22.93 o 
   8  11   7      357.82      324.70     29.30 o 
   9  11   7     1078.99     1028.46     36.08 o 
  10  11   7       41.33       31.53     18.90 o 
  11  11   7     1006.39      997.17     60.87 o 
  12  11   7       27.54       49.53     26.38 o 
  13  11   7      290.10      279.38     74.14 o 
 -11  12   7       41.15       23.76     53.28 o 
 -10  12   7        2.91        0.86     38.08 o 
  -9  12   7      402.28      358.34     48.98 o 
  -8  12   7       41.56       53.91     40.16 o 
  -7  12   7       68.05       21.89     78.61 o 
  -6  12   7        2.54       34.64     35.87 o 
  -5  12   7      177.56      245.64     52.14 o 
  -4  12   7      517.56      590.83    157.22 o 
  -3  12   7       74.64       48.25     39.75 o 
  -2  12   7        7.94       38.51     31.09 o 
  -1  12   7      174.31      105.96     21.72 o 
   0  12   7      221.08      254.73     30.23 o 
   1  12   7       41.92       19.97     21.23 o 
   2  12   7        2.34      -12.56     14.78 o 
   3  12   7        3.84       -1.72     14.56 o 
   4  12   7      315.78      348.05     49.57 o 
   5  12   7      232.43      303.11     59.83 o 
   6  12   7      144.78      155.60     25.12 o 
   7  12   7       10.85       -2.99     20.24 o 
   8  12   7       15.85       10.03     15.12 o 
   9  12   7        0.42       -6.31     17.39 o 
  10  12   7        8.68        4.51     19.62 o 
  11  12   7       17.82      -16.85     28.22 o 
  -9  13   7        7.89      -43.43     43.43 o 
  -8  13   7      182.42      144.09     75.15 o 
  -7  13   7        6.10       31.66     37.89 o 
  -6  13   7      167.32      269.70     73.40 o 
  -5  13   7       51.79       47.88     37.24 o 
  -4  13   7      122.03      148.00     48.34 o 
  -3  13   7        0.39       72.66     42.96 o 
  -2  13   7       10.13       24.62     46.43 o 
  -1  13   7       26.18       56.44     30.37 o 
   0  13   7       22.47       57.07     29.33 o 
   1  13   7       21.56        3.34     18.49 o 
   2  13   7        5.70       -6.04     18.30 o 
   3  13   7      290.56      291.02     27.35 o 
   4  13   7        0.60      -19.30     19.30 o 
   5  13   7      251.50      330.05     36.28 o 
   6  13   7       58.41       65.65     20.07 o 
   7  13   7      108.43      111.71     38.12 o 
   8  13   7        5.10       12.82     20.97 o 
  -5  14   7       35.68        7.65     41.09 o 
  -4  14   7      106.11       67.46     38.77 o 
  -3  14   7       18.04      -16.65     70.91 o 
  -2  14   7      195.60      149.52     66.06 o 
  -1  14   7       96.57       81.88     34.78 o 
   0  14   7      177.76      113.96     44.51 o 
   1  14   7       31.07        3.97     22.48 o 
   2  14   7        0.59       42.60     35.11 o 
   3  14   7       52.12       74.42     27.22 o 
   4  14   7        9.45       49.91     19.50 o 
   5  14   7       54.58       67.42     20.45 o 
 -20   0   8     1002.31     1012.25     65.95 o 
 -19   0   8      321.57      344.95     30.20 o 
 -18   0   8       31.94       33.05     24.40 o 
 -17   0   8      278.74      289.66     30.11 o 
 -16   0   8      100.03      120.15     21.23 o 
 -15   0   8      537.74      520.23     28.47 o 
 -14   0   8      411.53      276.68     26.95 o 
 -13   0   8      266.90      322.20     29.93 o 
 -12   0   8       91.35      129.43     21.01 o 
 -11   0   8     3032.03     2777.25     95.65 o 
 -10   0   8        1.86       10.12     18.73 o 
  -9   0   8    12805.50    12678.79    281.78 o 
  -8   0   8      769.49      764.12     33.38 o 
  -7   0   8     7451.19     7383.36    121.29 o 
  -6   0   8     1950.73     2133.13     61.04 o 
  -5   0   8   123738.52   134448.78   5306.93 o 
  -4   0   8    11303.41    11977.31    238.51 o 
  -3   0   8    49759.72    51290.49   1343.57 o 
  -2   0   8     1661.22     1703.48     55.46 o 
  -1   0   8     3746.30     3059.09     73.35 o 
   0   0   8      549.50      632.96     29.49 o 
   1   0   8     9344.74     7863.44    126.35 o 
   2   0   8     6354.44     6758.86    139.48 o 
   3   0   8    59551.57    63733.63   2199.40 o 
   4   0   8     1376.94     1659.69     81.46 o 
   5   0   8    42765.53    46302.36   2240.47 o 
   6   0   8     9984.93    11112.52    370.90 o 
   7   0   8       20.52       13.74     15.68 o 
   8   0   8       11.99       14.26     11.02 o 
   9   0   8      716.39      754.56     53.00 o 
  10   0   8      164.21      148.81     40.90 o 
  11   0   8      268.19      482.76     93.56 o 
  12   0   8      564.83      463.20     46.98 o 
  13   0   8      266.78      269.02     48.65 o 
  14   0   8      374.63      265.05     43.07 o 
  15   0   8     1248.50     1358.96    190.03 o 
  16   0   8     2759.82     2842.73    111.89 o 
  17   0   8      389.85      366.34     67.04 o 
  18   0   8     2399.14     2148.38    224.73 o 
  19   0   8     1414.83     1562.27     95.36 o 
  20   0   8     1491.92     1705.10    147.96 o 
 -20   1   8      141.22      148.44     29.61 o 
 -19   1   8        4.41      -10.58     14.68 o 
 -18   1   8       73.27       32.12     16.84 o 
 -17   1   8       16.34       21.22     14.14 o 
 -16   1   8       27.15       39.18     14.99 o 
 -15   1   8      175.77      174.95     18.49 o 
 -14   1   8      365.10      408.66     21.45 o 
 -13   1   8     1432.58     1227.77     32.12 o 
 -12   1   8        2.10       21.03     15.02 o 
 -11   1   8       77.42       68.89     14.27 o 
 -10   1   8       37.85       65.41     17.43 o 
  -9   1   8      323.98      332.92     20.63 o 
  -8   1   8     1527.13     1342.82     29.86 o 
  -7   1   8      274.48      293.40     15.20 o 
  -6   1   8     4566.39     4382.89     55.06 o 
  -5   1   8     4233.98     4294.04     59.15 o 
  -4   1   8    11975.59    11926.52    178.68 o 
  -3   1   8      750.00      734.87     21.51 o 
  -2   1   8     3391.63     3466.19     53.08 o 
  -1   1   8        4.76       19.78     12.81 o 
   0   1   8     1648.88     1577.01     30.20 o 
   1   1   8      171.60      213.99     19.00 o 
   2   1   8     7808.82     7607.28     98.72 o 
   3   1   8      544.35      600.78     20.13 o 
   4   1   8    11495.35    11933.06    189.61 o 
   5   1   8     2232.09     2435.51     54.71 o 
   6   1   8      808.43      989.25     41.47 o 
   7   1   8      271.69      235.05     13.85 o 
   8   1   8      492.57      527.94      9.96 o 
   9   1   8      392.90      388.04     32.81 o 
  10   1   8     1356.61     1245.50     68.54 o 
  11   1   8      698.53      738.63     41.26 o 
  12   1   8      911.15      958.04     66.56 o 
  13   1   8       31.52       36.52     24.89 o 
  14   1   8      629.71      544.04     51.67 o 
  15   1   8        6.71       33.86     26.06 o 
  16   1   8       97.08      109.12     29.80 o 
  17   1   8      204.90      231.04     34.21 o 
  18   1   8        0.89       -2.26     29.17 o 
  19   1   8       69.13       77.15     35.54 o 
  20   1   8        0.30      -32.27     34.07 o 
 -20   2   8     1163.37     1087.58     53.08 o 
 -19   2   8      139.10      180.22     19.07 o 
 -18   2   8      289.06      335.58     26.88 o 
 -17   2   8      169.56      172.03     19.53 o 
 -16   2   8       38.10       24.63     15.71 o 
 -15   2   8      152.42      178.80     23.08 o 
 -14   2   8        6.59        8.74     13.36 o 
 -13   2   8       15.08       17.85     11.63 o 
 -12   2   8        2.40       -3.05     10.99 o 
 -11   2   8     5073.35     5001.19     68.69 o 
 -10   2   8       42.03       36.15     11.22 o 
  -9   2   8     6282.86     6129.48     98.77 o 
  -8   2   8        1.47       -4.52      9.68 o 
  -7   2   8    16544.23    17111.01    253.94 o 
  -6   2   8     5282.67     5885.16     94.51 o 
  -5   2   8    48653.64    51919.57    972.35 o 
  -4   2   8       31.81        7.85      9.69 o 
  -3   2   8    19333.46    18461.85    247.96 o 
  -2   2   8      685.70      620.33     16.92 o 
  -1   2   8     6898.86     6405.72     76.72 o 
   0   2   8       16.91       82.56     11.59 o 
   1   2   8     3555.60     3131.56     40.67 o 
   2   2   8      532.52      323.61     22.25 o 
   3   2   8     4627.12     4063.78     53.36 o 
   4   2   8      821.90      824.48     20.80 o 
   5   2   8    23540.63    24308.21    428.77 o 
   6   2   8    13577.80    14705.27    234.35 o 
   7   2   8      977.93      923.97     37.67 o 
   8   2   8      455.02      533.17     38.07 o 
   9   2   8       76.42       72.61     24.06 o 
  10   2   8      609.93      685.50     54.18 o 
  11   2   8        6.53      -14.89     23.80 o 
  12   2   8      731.93      666.47     61.67 o 
  13   2   8      368.11      370.80     25.89 o 
  14   2   8      358.98      373.77     46.54 o 
  15   2   8      416.23      377.32     38.39 o 
  16   2   8     2630.29     2414.83     73.90 o 
  17   2   8      253.33      254.05     35.18 o 
  18   2   8     3157.89     3105.25     98.46 o 
  19   2   8      606.00      598.03     51.76 o 
  20   2   8     1460.24     1622.92    121.18 o 
 -20   3   8      566.95      527.50     45.17 o 
 -19   3   8      257.44      316.43     38.90 o 
 -18   3   8      172.97      167.55     22.23 o 
 -17   3   8       22.72        9.90     19.22 o 
 -16   3   8       13.05        8.39     17.70 o 
 -15   3   8       14.91       22.05     14.33 o 
 -14   3   8     1114.53     1027.90     33.13 o 
 -13   3   8      361.67      415.00     28.13 o 
 -12   3   8        3.47        7.91     10.14 o 
 -11   3   8      320.78      354.37     28.21 o 
 -10   3   8       44.18       28.57     13.93 o 
  -9   3   8       45.16       30.06      9.67 o 
  -8   3   8     2370.06     2158.21     30.83 o 
  -7   3   8      785.29      832.59     20.53 o 
  -6   3   8    14159.54    14657.85    184.75 o 
  -5   3   8     1525.29     1645.91     30.14 o 
  -4   3   8    19231.42    20947.90    289.99 o 
  -3   3   8     2303.64     2267.41     33.53 o 
  -2   3   8     8670.06     8114.12    100.23 o 
  -1   3   8      548.11      542.89     19.95 o 
   0   3   8     4231.97     3575.58     52.97 o 
   1   3   8      926.87      993.81     39.74 o 
   2   3   8    12981.98    12785.92    174.17 o 
   3   3   8     5805.70     5656.32     74.18 o 
   4   3   8    14428.07    15210.84    196.85 o 
   5   3   8     1668.73     1502.03     24.96 o 
   6   3   8      145.55      128.73     15.52 o 
   7   3   8     1038.68     1018.70     41.47 o 
   8   3   8        3.81       -7.38     24.83 o 
   9   3   8       28.61       45.67     29.51 o 
  10   3   8     3591.18     3313.22    173.73 o 
  11   3   8      682.87      646.36    148.57 o 
  12   3   8        1.47       -7.62     17.52 o 
  13   3   8       29.85       25.14     13.67 o 
  14   3   8       13.80       19.53     16.17 o 
  15   3   8      173.49      111.81     27.43 o 
  16   3   8      774.12      835.97     58.59 o 
  17   3   8      652.91      644.78     48.93 o 
  18   3   8      393.65      458.40     46.90 o 
  19   3   8      899.22      913.89     58.89 o 
 -19   4   8       24.37       -6.76     15.75 o 
 -18   4   8       50.15       48.16     21.24 o 
 -17   4   8      300.04      315.02     24.27 o 
 -16   4   8      344.40      400.63     28.12 o 
 -15   4   8     1487.97     1513.71     61.45 o 
 -14   4   8      194.79      197.13     21.81 o 
 -13   4   8      266.83      262.65     22.59 o 
 -12   4   8      239.58      282.48     24.83 o 
 -11   4   8     5426.94     5308.25     93.53 o 
 -10   4   8       73.97       94.69     16.03 o 
  -9   4   8     1846.42     1689.77     40.67 o 
  -8   4   8       29.31       28.42     13.29 o 
  -7   4   8    11793.30    12614.31    203.37 o 
  -6   4   8     1260.75     1338.51     20.37 o 
  -5   4   8     4585.14     4735.77     69.23 o 
  -4   4   8       78.26       69.63      9.07 o 
  -3   4   8      181.33       99.31     11.31 o 
  -2   4   8     1341.11     1421.98     31.11 o 
  -1   4   8     3747.34     3593.29     45.19 o 
   0   4   8     3142.09     3107.36     39.80 o 
   1   4   8     4519.81     4625.75     55.01 o 
   2   4   8     3489.21     3711.36     43.79 o 
   3   4   8       14.79       26.08      9.74 o 
   4   4   8       11.34       11.87     13.00 o 
   5   4   8    10732.60    11605.76    184.15 o 
   6   4   8     1028.08     1104.00     26.91 o 
   7   4   8     5986.22     6365.62    134.11 o 
   8   4   8       12.07       13.50      8.70 o 
   9   4   8     2028.57     1808.74     75.49 o 
  10   4   8      172.42      169.06     69.73 o 
  11   4   8       16.54       -0.02     27.80 o 
  12   4   8       31.73       65.42     34.47 o 
  13   4   8      358.86      258.42     19.01 o 
  14   4   8     1416.81     1367.45     33.70 o 
  15   4   8      421.70      446.55     46.00 o 
  16   4   8     1047.00     1055.82     28.56 o 
  17   4   8       12.21        9.20     49.23 o 
  18   4   8      655.54      691.76     60.42 o 
  19   4   8        1.93       27.16     37.06 o 
 -19   5   8      170.31      132.75     23.49 o 
 -18   5   8      145.57      235.27     17.18 o 
 -17   5   8        1.72       18.31     14.52 o 
 -16   5   8        4.56        9.47     11.71 o 
 -15   5   8       34.52       46.64     12.40 o 
 -14   5   8      448.34      460.14     17.86 o 
 -13   5   8      116.15      136.55     12.52 o 
 -12   5   8       19.81       57.56      9.85 o 
 -11   5   8      517.66      420.07     15.32 o 
 -10   5   8     2282.01     2284.12     47.47 o 
  -9   5   8       60.53       48.99      8.15 o 
  -8   5   8     6343.06     6246.08     94.09 o 
  -7   5   8      496.56      538.79     70.81 o 
  -6   5   8    13596.38    13217.06    264.99 o 
  -5   5   8     1327.86     1219.71     53.55 o 
  -4   5   8    17807.50    17972.88    352.63 o 
  -3   5   8      123.74      103.42     27.66 o 
  -2   5   8    18104.90    18139.07    250.19 o 
  -1   5   8        1.59        4.77      5.55 o 
   0   5   8    15116.54    14913.14    229.16 o 
   1   5   8     2230.13     2110.38     50.10 o 
   2   5   8     4180.74     3965.92     52.53 o 
   3   5   8     4301.46     4231.25     67.45 o 
   4   5   8     7302.80     7119.55    136.37 o 
   5   5   8      114.56       88.97     23.18 o 
   6   5   8     7527.94     7399.63    114.37 o 
   7   5   8     2151.85     2447.84     57.11 o 
   8   5   8       95.09       94.31     12.34 o 
   9   5   8      677.60      733.72     28.96 o 
  10   5   8        9.63       20.66     19.41 o 
  11   5   8      273.98      163.16     45.21 o 
  12   5   8       85.16       92.74     34.43 o 
  13   5   8      260.56      255.36     32.15 o 
  14   5   8       35.50       38.03     23.89 o 
  15   5   8       42.01       73.05     25.23 o 
  16   5   8      185.07      278.26     41.13 o 
  17   5   8      831.20      800.82     60.89 o 
  18   5   8      261.38      275.49     58.33 o 
 -18   6   8        3.84       -8.27     27.30 o 
 -17   6   8        7.21        3.95     18.70 o 
 -16   6   8       73.97       75.35     22.67 o 
 -15   6   8       45.93       31.19      9.51 o 
 -14   6   8      332.16      309.61     44.71 o 
 -13   6   8       73.13       69.89      9.72 o 
 -12   6   8      627.54      633.26     40.89 o 
 -11   6   8     1270.08     1240.93     17.42 o 
 -10   6   8       68.80       65.18     38.55 o 
  -9   6   8      743.76      811.51     60.63 o 
  -8   6   8      201.90      214.22     35.53 o 
  -7   6   8       46.53       24.93     31.02 o 
  -6   6   8      307.85      445.42     47.70 o 
  -5   6   8       39.47       38.69     31.76 o 
  -4   6   8      347.79      467.76     38.96 o 
  -3   6   8       64.72      104.02     29.58 o 
  -2   6   8        6.95       10.53     11.15 o 
  -1   6   8     1526.88     1524.82     27.08 o 
   0   6   8        0.04        3.53      7.39 o 
   1   6   8        2.28       15.53     11.23 o 
   2   6   8      107.77      135.92     20.91 o 
   3   6   8      679.43      809.10     27.42 o 
   4   6   8      146.13      181.22     18.52 o 
   5   6   8        3.85       17.14     13.92 o 
   6   6   8      121.17      114.92     21.78 o 
   7   6   8       28.34       24.97     16.89 o 
   8   6   8       83.37       85.32     19.89 o 
   9   6   8     1440.62     1346.58     33.53 o 
  10   6   8      107.04      128.42     12.19 o 
  11   6   8      244.92      307.41     22.88 o 
  12   6   8      113.61       79.27     35.78 o 
  13   6   8      137.03      117.34     20.88 o 
  14   6   8      440.82      433.16     50.58 o 
  15   6   8      434.09      482.04    103.24 o 
  16   6   8      946.29      887.37     65.17 o 
  17   6   8       12.52       -5.20     37.12 o 
  18   6   8       60.86       58.84     38.01 o 
 -18   7   8      187.76      146.20     27.32 o 
 -17   7   8       50.60       74.27     22.73 o 
 -16   7   8       90.17      130.35     25.06 o 
 -15   7   8       72.75       36.42     37.25 o 
 -14   7   8        2.47        5.21     29.30 o 
 -13   7   8      120.00      122.78     14.01 o 
 -12   7   8       17.01       -7.84     27.87 o 
 -11   7   8      337.75      279.82     57.48 o 
 -10   7   8     3268.84     3363.04    100.61 o 
  -9   7   8      152.77      159.71     34.84 o 
  -8   7   8     6606.40     6760.17    213.69 o 
  -7   7   8      514.96      594.34     81.49 o 
  -6   7   8     1618.70     1723.50     68.53 o 
  -5   7   8     1027.37      974.15     53.86 o 
  -4   7   8     7087.06     7012.24    180.58 o 
  -3   7   8      151.69      159.44     37.37 o 
  -2   7   8     6857.02     6580.07    101.13 o 
  -1   7   8      111.30      122.96      7.51 o 
   0   7   8     7960.68     7812.32    112.57 o 
   1   7   8      507.67      530.87     34.33 o 
   2   7   8     1616.04     1621.09     56.53 o 
   3   7   8      216.22      197.68     23.35 o 
   4   7   8     5389.07     5491.52    108.03 o 
   5   7   8        3.79       -5.86     23.61 o 
   6   7   8     1187.69     1150.27     51.63 o 
   7   7   8      130.21      226.29     31.94 o 
   8   7   8       51.50       51.13     14.94 o 
   9   7   8     1299.45     1538.20     42.79 o 
  10   7   8      196.77      145.98     23.96 o 
  11   7   8       69.09       42.45     22.55 o 
  12   7   8      127.20       87.38     22.70 o 
  13   7   8      566.29      486.42     29.74 o 
  14   7   8        1.25        3.57     21.57 o 
  15   7   8      187.07      159.16     35.88 o 
  16   7   8      715.96      725.04     75.74 o 
  17   7   8      991.34     1053.67     61.55 o 
 -17   8   8       49.93       74.71     25.53 o 
 -16   8   8       37.72        4.43     25.11 o 
 -15   8   8        5.17       -0.44     30.40 o 
 -14   8   8      203.27      233.59     47.25 o 
 -13   8   8      302.96      339.11     51.07 o 
 -12   8   8      176.42      229.83     57.13 o 
 -11   8   8      169.25      159.81     46.09 o 
 -10   8   8      125.38      109.21     35.46 o 
  -9   8   8       90.45      139.48     49.46 o 
  -8   8   8      184.68      119.56     32.93 o 
  -7   8   8     2055.54     2003.20     84.43 o 
  -6   8   8      650.86      662.88     72.24 o 
  -5   8   8      716.18      697.25     48.25 o 
  -4   8   8        0.33       13.02     26.35 o 
  -3   8   8       16.92       34.79     28.43 o 
  -2   8   8      116.61      130.22     38.98 o 
  -1   8   8      674.90      687.63     32.61 o 
   0   8   8      410.91      423.71     24.54 o 
   1   8   8      631.55      678.66     34.42 o 
   2   8   8     1539.86     1507.16    131.07 o 
   3   8   8      897.78      882.16     57.48 o 
   4   8   8      176.70      260.03     27.34 o 
   5   8   8        9.55       -7.03     15.47 o 
   6   8   8      563.12      566.00     27.24 o 
   7   8   8        0.41       30.20     21.16 o 
   8   8   8      239.08      303.42     29.02 o 
   9   8   8      251.70      197.04     19.20 o 
  10   8   8     1044.82      935.54     38.64 o 
  11   8   8      560.90      580.97     40.57 o 
  12   8   8      102.60      103.70     12.71 o 
  13   8   8       27.55       10.41     29.91 o 
  14   8   8       23.60       36.06     25.88 o 
  15   8   8       94.09      125.08     69.68 o 
  16   8   8       15.23       22.73     29.03 o 
 -16   9   8       13.51       18.62     35.59 o 
 -15   9   8      187.80      245.44     47.70 o 
 -14   9   8       73.33       50.35     37.11 o 
 -13   9   8      102.53      168.28     64.64 o 
 -12   9   8      420.48      536.63     52.18 o 
 -11   9   8      149.16      173.33     44.22 o 
 -10   9   8     1174.82     1193.41     96.02 o 
  -9   9   8       29.72       25.46     38.32 o 
  -8   9   8     2068.72     2024.19     89.14 o 
  -7   9   8      176.22      143.64     40.69 o 
  -6   9   8      167.85      155.75     38.05 o 
  -5   9   8     1038.19     1064.91     54.79 o 
  -4   9   8     1816.90     1785.91     77.41 o 
  -3   9   8      102.90      105.34     36.36 o 
  -2   9   8     2812.94     2932.73     96.42 o 
  -1   9   8        1.48       12.65     12.37 o 
   0   9   8     2192.23     2176.40     45.34 o 
   1   9   8        5.24       -1.70     17.64 o 
   2   9   8     1070.45     1016.07     40.83 o 
   3   9   8       71.91       71.05     23.37 o 
   4   9   8     1972.79     1882.24     54.47 o 
   5   9   8       85.48      103.23     20.54 o 
   6   9   8      428.84      465.01     62.46 o 
   7   9   8        3.22      -15.15     15.15 o 
   8   9   8      385.16      398.86     24.96 o 
   9   9   8        1.67       43.85     24.87 o 
  10   9   8        0.80       13.48     13.45 o 
  11   9   8       71.86       86.30     26.26 o 
  12   9   8       35.21       13.86     12.62 o 
  13   9   8      339.57      346.36     57.28 o 
  14   9   8       74.00       62.54     44.27 o 
  15   9   8      137.97       99.50     41.63 o 
 -14  10   8       94.15       54.29     58.25 o 
 -13  10   8        0.72       -4.61     36.17 o 
 -12  10   8      173.90      234.61     51.53 o 
 -11  10   8        2.77      -41.33     41.33 o 
 -10  10   8        7.54      -23.75     32.66 o 
  -9  10   8      261.01      305.09     51.14 o 
  -8  10   8      157.07      117.74     43.64 o 
  -7  10   8      968.13     1049.41     78.00 o 
  -6  10   8      760.28      831.18     54.18 o 
  -5  10   8     2662.51     2655.78    143.72 o 
  -4  10   8       27.78       19.28     31.51 o 
  -3  10   8     1393.11     1440.76     71.13 o 
  -2  10   8       92.11      112.82     39.25 o 
  -1  10   8      720.13      734.70     42.51 o 
   0  10   8       17.28       24.59     12.17 o 
   1  10   8     1421.08     1603.65     58.72 o 
   2  10   8     1437.89     1442.71     41.61 o 
   3  10   8     1310.64     1377.20     53.92 o 
   4  10   8       47.43       62.33     21.67 o 
   5  10   8      158.36      284.24     66.51 o 
   6  10   8      426.19      425.73     26.12 o 
   7  10   8       54.18       74.90     17.47 o 
   8  10   8        6.67       19.87     16.30 o 
   9  10   8        0.08       -0.70     17.89 o 
  10  10   8      192.04      167.23     28.05 o 
  11  10   8       70.96       90.12     34.63 o 
  12  10   8      102.61       74.92     23.08 o 
  13  10   8       21.23      -87.91    103.83 o 
  14  10   8       15.48      -10.10     37.69 o 
 -13  11   8      132.42      231.13     65.82 o 
 -12  11   8       76.37      139.69     73.79 o 
 -11  11   8       62.17       72.51     42.96 o 
 -10  11   8       65.90       91.61     63.38 o 
  -9  11   8      208.74      225.53     43.85 o 
  -8  11   8      116.89       49.88     99.09 o 
  -7  11   8       37.35       14.77     30.54 o 
  -6  11   8      120.28      137.70     47.24 o 
  -5  11   8        4.12       21.78     38.09 o 
  -4  11   8      168.91      191.02     41.72 o 
  -3  11   8       70.47       24.45     27.68 o 
  -2  11   8     1023.10      911.58    105.69 o 
  -1  11   8        6.25        2.43      8.25 o 
   0  11   8      617.20      705.81     52.99 o 
   1  11   8       75.72       69.92     15.20 o 
   2  11   8      152.36      270.70     57.16 o 
   3  11   8       57.81       48.89     25.75 o 
   4  11   8       12.34        4.91     27.29 o 
   5  11   8       71.08       64.71     21.98 o 
   6  11   8      108.51       64.12     27.25 o 
   7  11   8      148.58      108.87     19.08 o 
   8  11   8       82.92       56.76     18.64 o 
   9  11   8      428.54      399.44     39.65 o 
  10  11   8       48.70       29.47     23.77 o 
  11  11   8      100.68       99.32     19.83 o 
  12  11   8        3.27      -44.67     48.54 o 
 -11  12   8      209.29      264.45    103.10 o 
 -10  12   8        0.30        2.86     34.27 o 
  -9  12   8      365.87      598.86     95.74 o 
  -8  12   8       66.18       47.41     35.60 o 
  -7  12   8      190.14      236.92     55.46 o 
  -6  12   8       61.90       84.30     40.60 o 
  -5  12   8      810.11      962.44     80.94 o 
  -4  12   8        2.74      -16.60     33.91 o 
  -3  12   8      867.29      920.45     95.29 o 
  -2  12   8        0.04       16.40     26.97 o 
  -1  12   8      442.59      530.78     62.12 o 
   0  12   8        2.84       17.78     13.40 o 
   1  12   8      359.50      382.44     28.62 o 
   2  12   8      388.27      288.22     24.06 o 
   3  12   8      512.99      483.04     38.82 o 
   4  12   8        3.42        5.69     28.43 o 
   5  12   8      210.92      149.33     24.53 o 
   6  12   8      223.41      299.73     43.62 o 
   7  12   8        4.19      -11.82     16.16 o 
   8  12   8        1.01      -27.33     30.81 o 
   9  12   8       63.49       84.94     18.72 o 
  10  12   8        0.47       21.27     39.03 o 
  -8  13   8       18.17      142.70     48.59 o 
  -7  13   8        3.23       46.42     63.38 o 
  -6  13   8       29.39      106.77     37.82 o 
  -5  13   8      104.58      119.40     55.57 o 
  -4  13   8        4.79      -51.38     56.20 o 
  -3  13   8        8.06       48.78     30.74 o 
  -2  13   8        0.02       46.57     43.00 o 
  -1  13   8       17.81       11.94     26.21 o 
   0  13   8       60.41       63.99     34.23 o 
   1  13   8       51.32       11.84     25.95 o 
   2  13   8        2.45        4.03     19.55 o 
   3  13   8       18.03       34.11     16.34 o 
   4  13   8        2.00        6.71     16.97 o 
   5  13   8      132.17      123.47     23.44 o 
   6  13   8       31.40       65.46     26.15 o 
   7  13   8      123.47      106.91     24.19 o 
   8  13   8        5.01       66.54     32.78 o 
  -4  14   8        1.34       -6.28     40.30 o 
  -3  14   8      331.02      232.22     56.58 o 
  -2  14   8        1.81       73.94     33.27 o 
  -1  14   8      237.82      345.46     77.88 o 
   0  14   8       34.31       63.48     29.52 o 
   1  14   8      347.66      401.75    106.90 o 
   2  14   8       27.18       11.97     27.29 o 
   3  14   8      102.99      125.82     32.47 o 
   4  14   8       10.21        5.69     33.81 o 
 -20   1   9        5.13       39.54     20.50 o 
 -19   1   9     2939.63     3080.33     78.04 o 
 -18   1   9      345.08      423.04     38.37 o 
 -17   1   9     2814.34     2841.41     67.56 o 
 -16   1   9      743.33      759.77     26.77 o 
 -15   1   9     8455.00     8372.80    128.47 o 
 -14   1   9      179.93      159.64     16.20 o 
 -13   1   9     4204.39     4357.78     65.05 o 
 -12   1   9      603.64      512.73     24.35 o 
 -11   1   9     6814.84     6794.21     96.14 o 
 -10   1   9     2247.10     2221.40     46.93 o 
  -9   1   9     4873.77     4758.33     72.34 o 
  -8   1   9     5337.50     5292.11     84.87 o 
  -7   1   9     1058.81     1048.91     24.81 o 
  -6   1   9     7845.23     8822.03    114.44 o 
  -5   1   9      783.82      692.58     22.66 o 
  -4   1   9     2823.54     3198.69     51.61 o 
  -3   1   9      628.60      832.69     27.67 o 
  -2   1   9       13.98       23.56     13.90 o 
  -1   1   9     4697.85     4786.65     74.73 o 
   0   1   9       52.70       39.16     15.16 o 
   1   1   9        1.22       11.96     14.48 o 
   2   1   9     5591.57     4976.84     70.55 o 
   3   1   9    10024.11    11605.81    158.52 o 
   4   1   9    25474.38    26513.10    470.36 o 
   5   1   9        6.00       54.21     15.13 o 
   6   1   9    21110.45    21018.85    375.87 o 
   7   1   9      278.84      336.76     27.90 o 
   8   1   9    16652.16    16867.63    585.55 o 
   9   1   9      137.47      126.75     31.75 o 
  10   1   9    10371.47    10506.56    218.69 o 
  11   1   9      365.33      393.04     15.76 o 
  12   1   9      191.29      225.74     27.68 o 
  13   1   9        3.03       -4.36     24.99 o 
  14   1   9     4631.89     4571.38    135.98 o 
  15   1   9      125.62      125.78     35.86 o 
  16   1   9     3624.00     3391.54    101.06 o 
  17   1   9      787.61      756.97     79.07 o 
  18   1   9     1103.17     1253.06     84.82 o 
  19   1   9        6.22        6.51     34.34 o 
 -20   2   9      172.27      152.01     26.33 o 
 -19   2   9      181.34      137.12     23.28 o 
 -18   2   9      525.21      563.80     27.97 o 
 -17   2   9      126.94      137.46     26.32 o 
 -16   2   9     3154.29     2945.31     50.18 o 
 -15   2   9      583.66      528.66     29.16 o 
 -14   2   9     1128.08     1209.65     29.49 o 
 -13   2   9       28.18       31.21     13.48 o 
 -12   2   9      113.97      138.96     16.55 o 
 -11   2   9       35.75       16.49     11.11 o 
 -10   2   9     2984.72     2806.77     57.35 o 
  -9   2   9     1039.77     1054.25     25.67 o 
  -8   2   9      156.11      131.48     12.17 o 
  -7   2   9     3552.10     3839.77     56.06 o 
  -6   2   9       52.88       60.64     16.30 o 
  -5   2   9     2382.29     2515.42     46.93 o 
  -4   2   9     3352.79     3728.78     60.94 o 
  -3   2   9     6497.56     6598.13     91.69 o 
  -2   2   9     2624.29     2578.29     44.73 o 
  -1   2   9      838.25      816.65     20.78 o 
   0   2   9      330.86      325.69     20.59 o 
   1   2   9       94.72      147.28     13.33 o 
   2   2   9     4290.53     4118.17     64.59 o 
   3   2   9      160.06       75.05     14.45 o 
   4   2   9     1507.22     1755.36     37.89 o 
   5   2   9     6247.97     6307.46     88.37 o 
   6   2   9     1061.14     1215.96     41.25 o 
   7   2   9     5307.07     5436.58    125.93 o 
   8   2   9      165.71      257.52     51.18 o 
   9   2   9     5296.23     4827.13    353.36 o 
  10   2   9      582.14      545.32     66.67 o 
  11   2   9      683.20      625.58     87.15 o 
  12   2   9      229.95      261.38     33.15 o 
  13   2   9      596.82      616.14     35.01 o 
  14   2   9      842.25      869.05     41.96 o 
  15   2   9      750.94      709.61     59.54 o 
  16   2   9      303.06      436.38     44.11 o 
  17   2   9      233.65      296.43     37.46 o 
  18   2   9       51.80       74.59     39.97 o 
  19   2   9      211.23      153.62     36.41 o 
 -20   3   9        5.73       -6.34     23.13 o 
 -19   3   9     1658.11     1827.43     57.23 o 
 -18   3   9      173.59      195.50     22.06 o 
 -17   3   9     1630.01     1666.42     54.56 o 
 -16   3   9       55.94       41.74     18.74 o 
 -15   3   9     3972.30     3863.98     69.59 o 
 -14   3   9     1267.48     1311.07     40.75 o 
 -13   3   9     1574.72     1408.06     26.83 o 
 -12   3   9      124.50       97.66     14.62 o 
 -11   3   9     1936.19     1919.09     37.81 o 
 -10   3   9     3846.35     3627.97     52.95 o 
  -9   3   9      768.16      849.81     26.62 o 
  -8   3   9      641.85      619.16     25.58 o 
  -7   3   9     6710.12     6581.65     86.86 o 
  -6   3   9      166.70      191.48     15.30 o 
  -5   3   9     1713.82     1627.64     42.45 o 
  -4   3   9      508.95      537.78     21.39 o 
  -3   3   9      277.37      317.67     17.49 o 
  -2   3   9     5976.66     6380.15     78.95 o 
  -1   3   9      407.14      393.07     19.53 o 
   0   3   9     1771.39     1588.34     33.90 o 
   1   3   9     2503.88     2698.97     50.30 o 
   2   3   9     6726.42     6432.02     82.79 o 
   3   3   9      104.42       52.69     14.99 o 
   4   3   9     5360.95     5646.95     77.47 o 
   5   3   9     1708.05     1596.89     32.95 o 
   6   3   9    10462.18    10657.10    197.57 o 
   7   3   9      643.52      696.92     34.88 o 
   8   3   9     6473.70     6376.76    130.67 o 
   9   3   9      891.39      872.40     44.58 o 
  10   3   9     2009.75     2011.58     67.11 o 
  11   3   9      110.40       78.96     33.41 o 
  12   3   9      988.81     1111.65     69.31 o 
  13   3   9      546.50      534.22     18.34 o 
  14   3   9     1873.40     1819.50     36.84 o 
  15   3   9      269.84      243.31     19.43 o 
  16   3   9      675.47      679.43     44.68 o 
  17   3   9       60.92       49.56     40.39 o 
  18   3   9      354.24      358.08     44.57 o 
  19   3   9       25.40       32.88     32.65 o 
 -19   4   9        7.61        4.49     15.90 o 
 -18   4   9     2079.83     2147.53     54.14 o 
 -17   4   9       45.80       47.82     16.19 o 
 -16   4   9     3480.78     3547.18     59.28 o 
 -15   4   9      114.18       99.44     16.65 o 
 -14   4   9     2833.56     2861.57     77.99 o 
 -13   4   9      554.18      591.20     25.89 o 
 -12   4   9     3267.82     3147.37     82.68 o 
 -11   4   9       30.17       52.91     15.01 o 
 -10   4   9     5459.47     5559.59     98.84 o 
  -9   4   9     2295.16     2272.50     36.26 o 
  -8   4   9     2336.60     2219.48     54.79 o 
  -7   4   9     3779.10     3845.35     57.84 o 
  -6   4   9       19.20       36.31     10.09 o 
  -5   4   9     3751.91     4316.85     55.31 o 
  -4   4   9     2339.52     2528.92     31.95 o 
  -3   4   9      115.82      144.05     11.88 o 
  -2   4   9     1708.74     1631.39     36.00 o 
  -1   4   9     1004.58     1195.15     32.10 o 
   0   4   9       16.07       15.13     11.04 o 
   1   4   9      319.24      312.44     17.66 o 
   2   4   9      236.23      261.63     18.76 o 
   3   4   9       58.46       38.35     13.66 o 
   4   4   9      313.58      483.44     20.25 o 
   5   4   9    11010.92    10698.09    160.94 o 
   6   4   9        5.77       16.09     11.27 o 
   7   4   9     8665.17     8955.68    136.91 o 
   8   4   9        1.76       -6.62     11.22 o 
   9   4   9     3626.95     3726.10    132.23 o 
  10   4   9      599.90      594.91     52.70 o 
  11   4   9     4293.81     4260.05    163.78 o 
  12   4   9       15.85       28.18     38.49 o 
  13   4   9     3486.47     3296.68    123.89 o 
  14   4   9      195.55       99.01     39.09 o 
  15   4   9      840.03      933.57     81.98 o 
  16   4   9        2.65        0.01     22.90 o 
  17   4   9      909.07      929.55    103.82 o 
  18   4   9      206.46      194.48     37.94 o 
  19   4   9      163.31      135.72     42.91 o 
 -19   5   9      110.82      102.42     49.47 o 
 -18   5   9       15.82        9.53     26.83 o 
 -17   5   9        2.44       -3.20     15.77 o 
 -16   5   9      121.92      101.40     15.23 o 
 -15   5   9      794.06      756.10     33.20 o 
 -14   5   9       68.07       56.94     17.00 o 
 -13   5   9      202.56      228.85     19.65 o 
 -12   5   9        5.62        9.17     13.80 o 
 -11   5   9      581.54      508.97     39.27 o 
 -10   5   9      186.88      175.25     26.95 o 
  -9   5   9      237.79      230.85     16.28 o 
  -8   5   9       11.31       17.23     23.51 o 
  -7   5   9     1873.85     1916.81     55.89 o 
  -6   5   9       39.37       28.57     21.31 o 
  -5   5   9     1133.99     1149.56     46.12 o 
  -4   5   9        1.09        4.57     20.94 o 
  -3   5   9       91.28      120.16      8.03 o 
  -2   5   9     1426.12     1510.05     18.64 o 
  -1   5   9      533.26      557.21     19.52 o 
   0   5   9      776.21      854.46     19.93 o 
   1   5   9      546.41      541.70     20.00 o 
   2   5   9     1148.16     1179.59     28.20 o 
   3   5   9      436.19      473.36     25.30 o 
   4   5   9     2897.70     2848.27     46.75 o 
   5   5   9        1.10       -3.01     16.51 o 
   6   5   9     1974.30     2022.34     65.02 o 
   7   5   9       91.06       91.17     20.91 o 
   8   5   9      278.86      245.23     24.22 o 
   9   5   9      432.28      484.76     17.57 o 
  10   5   9      336.05      379.95     45.51 o 
  11   5   9       93.27      104.00     35.78 o 
  12   5   9       91.25      136.45     70.30 o 
  13   5   9      150.52      127.07     21.63 o 
  14   5   9      990.98      961.72     32.53 o 
  15   5   9       32.33       40.29     14.37 o 
  16   5   9       22.29       20.94     25.31 o 
  17   5   9       75.02      100.32     35.72 o 
  18   5   9       32.82       71.96     42.94 o 
 -18   6   9     1910.12     2022.20     82.90 o 
 -17   6   9        1.75       20.06     21.31 o 
 -16   6   9     1608.05     1627.87     66.60 o 
 -15   6   9       25.86       16.71     22.73 o 
 -14   6   9     1930.90     1936.60     77.88 o 
 -13   6   9      877.27      849.24     30.81 o 
 -12   6   9     2827.30     2673.91    140.70 o 
 -11   6   9     1245.24     1075.39     34.08 o 
 -10   6   9     3321.59     3278.84     98.13 o 
  -9   6   9     2283.67     2202.27     70.50 o 
  -8   6   9     1293.85     1468.89     52.65 o 
  -7   6   9      359.21      355.69     38.46 o 
  -6   6   9      439.57      531.97     38.03 o 
  -5   6   9     2047.58     1851.79     88.32 o 
  -4   6   9       30.37       28.90     21.20 o 
  -3   6   9      792.48      835.08     58.56 o 
  -2   6   9       89.89       78.42      6.40 o 
  -1   6   9        6.34       -3.67      7.36 o 
   0   6   9      213.89      195.50     14.38 o 
   1   6   9     4075.89     4153.00     60.83 o 
   2   6   9      340.41      372.72     23.05 o 
   3   6   9      926.34      929.68     51.02 o 
   4   6   9       29.94       33.12     18.99 o 
   5   6   9     7468.90     7550.36    147.45 o 
   6   6   9       68.52       76.88     18.14 o 
   7   6   9     3888.48     4121.09     78.89 o 
   8   6   9       43.28       28.55     12.95 o 
   9   6   9     5170.67     5167.91    125.04 o 
  10   6   9       37.72       34.96      9.90 o 
  11   6   9     3526.86     3312.00    116.77 o 
  12   6   9      358.12      248.11     77.14 o 
  13   6   9     3415.45     2970.21    136.08 o 
  14   6   9      571.30      642.45     42.62 o 
  15   6   9      537.79      580.07     40.58 o 
  16   6   9        5.62       -4.67     25.66 o 
  17   6   9      810.48      524.25    189.62 o 
 -17   7   9      180.90      162.31     36.38 o 
 -16   7   9      214.97      174.86     28.58 o 
 -15   7   9        4.97       19.05     25.84 o 
 -14   7   9      309.70      253.89     55.58 o 
 -13   7   9       86.04       31.70     31.88 o 
 -12   7   9        1.24       15.66     35.71 o 
 -11   7   9       16.27       22.20     30.33 o 
 -10   7   9       36.90       48.14     43.04 o 
  -9   7   9       70.94       72.94     38.02 o 
  -8   7   9      473.59      488.71     45.29 o 
  -7   7   9       32.21       -2.97     34.57 o 
  -6   7   9       70.97      110.35     40.56 o 
  -5   7   9      389.89      530.78     45.08 o 
  -4   7   9        2.92       49.82     32.50 o 
  -3   7   9     1312.33     1252.01     60.62 o 
  -2   7   9      189.09      175.20     14.68 o 
  -1   7   9        3.00        0.87      7.47 o 
   0   7   9      136.22      118.92     19.41 o 
   1   7   9      321.13      399.02     25.60 o 
   2   7   9      442.93      434.83     28.39 o 
   3   7   9     1507.17     1571.31     49.67 o 
   4   7   9     1157.16     1236.82     45.87 o 
   5   7   9        9.17       34.92     19.02 o 
   6   7   9      835.68      798.18     30.52 o 
   7   7   9      931.41      898.18     44.23 o 
   8   7   9      981.80     1044.46     72.30 o 
   9   7   9        6.31       11.64     12.16 o 
  10   7   9      432.05      445.87     21.66 o 
  11   7   9       43.83       37.56     23.61 o 
  12   7   9      208.28      218.75     23.02 o 
  13   7   9      207.11      196.97     53.31 o 
  14   7   9        0.87       38.00     19.29 o 
  15   7   9        4.31       23.56     18.13 o 
  16   7   9       31.33       39.28     33.40 o 
  17   7   9      104.34       82.90     48.26 o 
 -16   8   9      954.18      808.57    115.95 o 
 -15   8   9      265.84      268.08     62.95 o 
 -14   8   9     1173.32     1190.10     84.31 o 
 -13   8   9      490.66      536.70     52.75 o 
 -12   8   9     1723.10     1859.79     82.98 o 
 -11   8   9     1154.23     1232.43     97.39 o 
 -10   8   9     3540.90     3243.72    130.55 o 
  -9   8   9     1147.10     1193.43     62.27 o 
  -8   8   9      480.17      454.46     49.79 o 
  -7   8   9       51.97       30.46     29.39 o 
  -6   8   9      493.87      428.48     63.04 o 
  -5   8   9      572.13      712.58     66.75 o 
  -4   8   9       36.05       58.20     46.81 o 
  -3   8   9      300.81      303.90     52.38 o 
  -2   8   9     1247.69     1207.70     58.37 o 
  -1   8   9       59.30       48.82     11.00 o 
   0   8   9       36.52       32.63      8.53 o 
   1   8   9       18.09       25.94     11.49 o 
   2   8   9       80.75       79.63     16.30 o 
   3   8   9      999.71     1051.62     48.33 o 
   4   8   9      365.85      273.68     35.86 o 
   5   8   9     1742.67     1623.64     49.04 o 
   6   8   9       11.49        5.36     14.70 o 
   7   8   9      733.19      782.63     34.34 o 
   8   8   9       82.05       53.87     15.68 o 
   9   8   9     2236.05     2378.25     65.74 o 
  10   8   9       29.26       19.38     12.66 o 
  11   8   9     1743.68     1748.67     65.42 o 
  12   8   9       39.18       38.91     23.89 o 
  13   8   9     2123.61     1984.73     90.02 o 
  14   8   9      217.11      192.07     55.38 o 
  15   8   9      249.65      376.87     68.38 o 
  16   8   9       14.88        3.72     29.33 o 
 -15   9   9      280.09      286.95     62.92 o 
 -14   9   9      587.45      674.63     61.43 o 
 -13   9   9      361.05      375.91     65.48 o 
 -12   9   9      242.71      206.14     52.42 o 
 -11   9   9       17.36       39.45     45.14 o 
 -10   9   9      182.77      201.94     42.52 o 
  -9   9   9      384.18      364.53     52.96 o 
  -8   9   9      127.00       64.42     52.72 o 
  -7   9   9       77.24       46.10     36.19 o 
  -6   9   9     1143.03      937.75     55.76 o 
  -5   9   9        4.04      -41.45     41.45 o 
  -4   9   9       76.36       62.98     30.24 o 
  -3   9   9      991.99      954.65     53.72 o 
  -2   9   9       21.72       12.66     28.84 o 
  -1   9   9        8.26        9.94     10.86 o 
   0   9   9       53.29       42.59     13.22 o 
   1   9   9     1258.58     1294.90     36.13 o 
   2   9   9       29.73       38.07     21.92 o 
   3   9   9     1011.51      964.67     35.58 o 
   4   9   9      228.26      184.40     35.18 o 
   5   9   9       78.73       90.18     22.08 o 
   6   9   9     1228.11     1426.01     92.82 o 
   7   9   9      203.33      184.20     22.08 o 
   8   9   9      246.50      386.88     39.44 o 
   9   9   9       67.76       74.87     21.50 o 
  10   9   9     1238.03     1251.31     44.92 o 
  11   9   9       17.02       47.52     21.74 o 
  12   9   9      223.36      190.67     65.00 o 
  13   9   9      166.47      163.82     42.41 o 
  14   9   9      138.88       92.91     41.62 o 
  15   9   9       12.54       27.04     93.23 o 
 -14  10   9      155.21      178.94     53.50 o 
 -13  10   9       42.73      112.98     49.55 o 
 -12  10   9      314.45      396.21     52.24 o 
 -11  10   9       57.03       98.97     56.45 o 
 -10  10   9     1069.46      989.66     76.51 o 
  -9  10   9       77.47       54.28     46.70 o 
  -8  10   9      193.69      189.51     46.50 o 
  -7  10   9       90.85      105.10     36.57 o 
  -6  10   9      212.27      161.46     65.75 o 
  -5  10   9      204.77      228.59     50.70 o 
  -4  10   9      243.67      230.33     48.85 o 
  -3  10   9      419.21      404.76     41.62 o 
  -2  10   9     1664.00     1596.30     66.05 o 
  -1  10   9      132.83      116.64     17.99 o 
   0  10   9       43.18       39.79     13.54 o 
   1  10   9      281.11      239.60     27.39 o 
   2  10   9      126.51      145.99     24.11 o 
   3  10   9     1548.14     1489.78     50.12 o 
   4  10   9      745.50      718.58     52.36 o 
   5  10   9      938.88      979.46     40.51 o 
   6  10   9      674.36      725.09     34.23 o 
   7  10   9      170.27      194.39     23.50 o 
   8  10   9        1.40      -10.95     16.29 o 
   9  10   9       70.75       96.18     21.34 o 
  10  10   9       26.11       24.57     20.64 o 
  11  10   9      579.87      617.87     42.19 o 
  12  10   9       22.96      -38.10     48.43 o 
  13  10   9     1154.18     1299.64     93.27 o 
 -13  11   9      109.99      161.68     82.91 o 
 -12  11   9      184.62      228.52     84.13 o 
 -11  11   9      361.05      488.22     76.88 o 
 -10  11   9       32.71       18.60     40.65 o 
  -9  11   9      517.96      600.20     92.39 o 
  -8  11   9      126.57       88.33     43.59 o 
  -7  11   9       72.08       95.24     47.83 o 
  -6  11   9       46.31       53.58     46.96 o 
  -5  11   9        0.06       -8.63     61.98 o 
  -4  11   9        4.77      -20.77     29.84 o 
  -3  11   9       25.95       25.12     37.48 o 
  -2  11   9        6.03       28.34     27.95 o 
  -1  11   9       15.21       17.39      7.81 o 
   0  11   9       41.89       22.81     12.72 o 
   1  11   9      131.50      123.40     22.41 o 
   2  11   9      252.49      298.22     25.98 o 
   3  11   9       83.48      102.50     18.83 o 
   4  11   9      358.21      471.20     57.11 o 
   5  11   9        2.03       10.16     20.03 o 
   6  11   9      582.28      559.76     31.73 o 
   7  11   9       24.24       -3.86     18.17 o 
   8  11   9      161.28      242.25     65.40 o 
   9  11   9        4.71       19.72     16.26 o 
  10  11   9      828.08      891.29     58.24 o 
  11  11   9       50.78       59.15     21.83 o 
  12  11   9      725.65      637.86     93.79 o 
 -11  12   9       32.96        5.47     58.58 o 
 -10  12   9      225.26      239.90    148.96 o 
  -9  12   9        6.88        8.25     34.32 o 
  -8  12   9      135.21      162.35     71.86 o 
  -7  12   9      130.45      184.68     59.18 o 
  -6  12   9      141.92      196.58     53.86 o 
  -5  12   9       73.49       67.17     39.45 o 
  -4  12   9       10.51      -41.80     42.33 o 
  -3  12   9       35.79       65.12     32.65 o 
  -2  12   9      491.09      550.14     73.73 o 
  -1  12   9       40.30       32.80     32.79 o 
   0  12   9       52.77       -7.14     29.45 o 
   1  12   9       65.92       48.85     13.81 o 
   2  12   9      280.39      345.85     58.56 o 
   3  12   9       25.66       31.92     20.51 o 
   4  12   9      108.37       93.32     23.21 o 
   5  12   9      154.87      144.86     21.91 o 
   6  12   9      251.64      184.76     33.77 o 
   7  12   9       11.26       28.19     20.17 o 
   8  12   9        0.35        2.92     19.11 o 
   9  12   9        8.80       68.55     33.83 o 
  10  12   9        0.65       24.42     36.08 o 
  -8  13   9       12.46       60.19     44.98 o 
  -7  13   9      199.30      163.48     82.74 o 
  -6  13   9        0.36      -41.36     41.36 o 
  -5  13   9       21.20       37.93     64.16 o 
  -4  13   9        2.47        3.84     36.82 o 
  -3  13   9       52.53       29.56     52.61 o 
  -2  13   9       23.08       -5.65     27.93 o 
  -1  13   9       16.20       19.63     40.86 o 
   0  13   9       26.27       49.87     33.27 o 
   1  13   9        0.73       41.64     32.55 o 
   2  13   9       32.94       49.84     30.00 o 
   3  13   9        1.39      -14.57     15.83 o 
   4  13   9      315.97      293.96     37.91 o 
   5  13   9        1.35       -2.90     17.10 o 
   6  13   9       83.66      107.89     31.17 o 
   7  13   9        5.25        2.68     33.27 o 
  -3  14   9       71.81       73.87     52.33 o 
  -2  14   9      120.11      141.87     50.47 o 
  -1  14   9      108.02      131.99     40.84 o 
   0  14   9       74.27       82.58     43.38 o 
   1  14   9        2.38       28.36     52.78 o 
   2  14   9      130.65      115.25     34.61 o 
 -20   0  10      560.52      504.75     54.53 o 
 -19   0  10        2.09       -4.47     29.48 o 
 -18   0  10      517.39      631.79     34.79 o 
 -17   0  10        9.13       16.88     20.72 o 
 -16   0  10      124.82      243.01     67.59 o 
 -15   0  10        0.42      -19.67     20.01 o 
 -14   0  10      116.93      158.26     31.20 o 
 -13   0  10      463.97      401.35     27.70 o 
 -12   0  10      898.71      670.61     34.03 o 
 -11   0  10      474.47      375.00     30.99 o 
 -10   0  10    11235.38    11322.82    243.90 o 
  -9   0  10       51.25       32.67     25.97 o 
  -8   0  10    16666.03    16446.34    316.64 o 
  -7   0  10     1141.81     1081.61     41.45 o 
  -6   0  10    17125.45    16421.53    346.09 o 
  -5   0  10     1312.52     1288.93     38.60 o 
  -4   0  10     7877.91     7125.14    154.21 o 
  -3   0  10     3653.16     3887.74     74.73 o 
  -2   0  10    15327.10    14005.28    252.30 o 
  -1   0  10     6844.45     6698.79    167.74 o 
   0   0  10     1064.94      873.18     32.90 o 
   1   0  10    13425.24    13014.18    244.08 o 
   2   0  10     6120.49     6031.44    102.08 o 
   3   0  10     9693.90    10341.29    174.44 o 
   4   0  10      238.30      229.11     19.67 o 
   5   0  10      260.55      237.43     45.64 o 
   6   0  10     9019.13     9158.41    199.30 o 
   7   0  10     7795.05     7588.01    180.38 o 
   8   0  10       50.06       21.75     16.35 o 
   9   0  10      950.46     1020.92     30.67 o 
  10   0  10      738.76      650.21     87.87 o 
  11   0  10     2400.25     1637.50    314.83 o 
  12   0  10     1019.96     1042.61     64.88 o 
  13   0  10     1251.47     1274.08     71.80 o 
  14   0  10      379.67      395.46     49.75 o 
  15   0  10     1017.63     1085.44     73.85 o 
  16   0  10       40.47       51.42     39.59 o 
  17   0  10     3786.11     3554.25    140.73 o 
  18   0  10      119.63      159.48     61.82 o 
  19   0  10     1236.48     1320.13    169.33 o 
 -20   1  10        7.50      -21.08     21.08 o 
 -19   1  10       16.17       16.00     15.26 o 
 -18   1  10      121.92      107.72     17.31 o 
 -17   1  10       48.93       49.88     15.48 o 
 -16   1  10       19.08       15.86     13.26 o 
 -15   1  10        0.22        4.25     13.73 o 
 -14   1  10        9.31       28.06     18.90 o 
 -13   1  10       26.81       31.47     13.16 o 
 -12   1  10      593.96      657.95     25.71 o 
 -11   1  10      407.12      546.63     25.29 o 
 -10   1  10      323.26      401.96     20.84 o 
  -9   1  10        3.11        1.00     11.27 o 
  -8   1  10      283.88      266.92     20.87 o 
  -7   1  10     1748.66     1584.68     36.23 o 
  -6   1  10      535.24      440.22     21.32 o 
  -5   1  10        3.47       23.31     12.80 o 
  -4   1  10      248.67      315.69     21.25 o 
  -3   1  10      808.95      741.89     25.93 o 
  -2   1  10      219.41      340.14     23.42 o 
  -1   1  10     2874.81     2791.05     45.65 o 
   0   1  10      295.25      294.71     21.55 o 
   1   1  10     5838.44     5940.69    105.43 o 
   2   1  10      752.34      730.42     26.69 o 
   3   1  10     2595.53     2613.91     40.94 o 
   4   1  10      908.85      840.23     26.54 o 
   5   1  10      900.29      845.03     36.85 o 
   6   1  10      538.87      466.13     16.98 o 
   7   1  10      105.93       75.83     17.30 o 
   8   1  10        1.32       -0.32     13.79 o 
   9   1  10      187.46      173.38     10.05 o 
  10   1  10       24.70        0.27     26.23 o 
  11   1  10      304.06      115.49     92.95 o 
  12   1  10      245.39      228.13     17.39 o 
  13   1  10      399.33      392.52     44.16 o 
  14   1  10      186.99      173.71     33.04 o 
  15   1  10       73.66      107.49     33.43 o 
  16   1  10       68.39       80.75     29.46 o 
  17   1  10        8.13       38.95     29.19 o 
  18   1  10        4.14      -23.10     28.98 o 
  19   1  10       71.38       96.12     35.07 o 
 -20   2  10      367.50      436.87     32.35 o 
 -19   2  10       44.91       19.11     20.38 o 
 -18   2  10      338.51      356.85     35.41 o 
 -17   2  10       81.56       66.08     15.64 o 
 -16   2  10       58.85       18.59     16.00 o 
 -15   2  10        0.13      -16.88     16.88 o 
 -14   2  10        0.58       18.82     16.56 o 
 -13   2  10      996.29      992.70     30.93 o 
 -12   2  10      132.72      134.73     15.66 o 
 -11   2  10      336.72      342.36     30.65 o 
 -10   2  10     2292.49     2301.35     53.22 o 
  -9   2  10     1014.91      985.87     34.47 o 
  -8   2  10     4013.56     3750.14     51.25 o 
  -7   2  10     5343.91     5604.57     85.96 o 
  -6   2  10    11450.04    11001.00    137.54 o 
  -5   2  10      437.98      420.86     18.18 o 
  -4   2  10     3504.56     2976.28     44.95 o 
  -3   2  10     4242.11     4111.41     71.88 o 
  -2   2  10    13724.71    13391.40    192.20 o 
  -1   2  10     6469.87     6381.63     92.10 o 
   0   2  10     6503.08     6540.98     78.52 o 
   1   2  10     4846.22     4624.16    120.79 o 
   2   2  10     8174.17     8172.77    128.93 o 
   3   2  10     1201.80     1097.18     36.92 o 
   4   2  10      468.10      349.82     19.51 o 
   5   2  10        8.76       32.22     15.68 o 
   6   2  10     1973.36     1941.13     43.26 o 
   7   2  10     2411.83     2359.57     47.57 o 
   8   2  10       60.84       23.14     14.25 o 
   9   2  10       13.48       -9.36     23.50 o 
  10   2  10      463.97      476.81     67.52 o 
  11   2  10     1161.65     1187.53     55.75 o 
  12   2  10     1072.20     1148.41     54.48 o 
  13   2  10     2672.60     2551.47     44.98 o 
  14   2  10       60.47       54.99     13.55 o 
  15   2  10      750.54      772.29     46.30 o 
  16   2  10       79.62       73.14     35.01 o 
  17   2  10     2693.89     2754.33     93.89 o 
  18   2  10       52.51       67.22     32.63 o 
  19   2  10     1812.19     1631.70     94.73 o 
 -19   3  10      147.01      120.81     27.23 o 
 -18   3  10        0.40       24.86     22.47 o 
 -17   3  10      178.66      157.83     22.66 o 
 -16   3  10       58.46       76.47     20.27 o 
 -15   3  10        0.38       10.24     11.94 o 
 -14   3  10      184.05      230.90     22.05 o 
 -13   3  10       82.88       93.20     14.71 o 
 -12   3  10        0.55      -11.98     11.98 o 
 -11   3  10      901.12      987.63     37.76 o 
 -10   3  10      366.83      386.03     15.89 o 
  -9   3  10      147.35      137.50     21.49 o 
  -8   3  10      306.68      318.86     21.36 o 
  -7   3  10     5295.29     5312.93     69.90 o 
  -6   3  10      633.06      710.04     20.59 o 
  -5   3  10     1436.40     1227.24     28.38 o 
  -4   3  10      572.34      700.82     21.64 o 
  -3   3  10     3571.23     3237.83     44.78 o 
  -2   3  10     3938.76     4024.65     52.74 o 
  -1   3  10      154.84      106.67     13.26 o 
   0   3  10     2229.76     2033.23     41.61 o 
   1   3  10      221.01      187.60     20.12 o 
   2   3  10     4582.16     4689.65     72.46 o 
   3   3  10     1163.04     1064.83     25.74 o 
   4   3  10     2179.91     2256.99     47.37 o 
   5   3  10      344.63      379.09     23.12 o 
   6   3  10     4121.88     4416.71     78.09 o 
   7   3  10      156.18      173.71     29.38 o 
   8   3  10      256.99      292.48     27.66 o 
   9   3  10     2570.32     2761.05     83.28 o 
  10   3  10        0.40        7.68     32.54 o 
  11   3  10       22.11       45.43     32.13 o 
  12   3  10      647.70      536.78     59.14 o 
  13   3  10      809.73      752.28     32.62 o 
  14   3  10      715.88      749.79     57.83 o 
  15   3  10      350.94      343.74     22.33 o 
  16   3  10      652.14      705.76     51.60 o 
  17   3  10      177.79      171.97     37.61 o 
  18   3  10      752.31      751.19     51.07 o 
  19   3  10       75.01       54.24     42.19 o 
 -19   4  10      104.21      119.99     35.24 o 
 -18   4  10        0.63       20.61     15.29 o 
 -17   4  10        0.96        0.46     16.00 o 
 -16   4  10        0.79      -14.21     16.69 o 
 -15   4  10      100.94      119.86     16.74 o 
 -14   4  10       68.15       57.00     19.08 o 
 -13   4  10      312.43      339.99     23.00 o 
 -12   4  10      229.86      127.22     21.09 o 
 -11   4  10      559.89      532.95     17.82 o 
 -10   4  10      399.71      358.50     19.94 o 
  -9   4  10     1282.84     1199.98     37.11 o 
  -8   4  10     1909.71     1872.29     36.26 o 
  -7   4  10      333.61      383.49     21.62 o 
  -6   4  10     9740.94     9725.10    128.28 o 
  -5   4  10        7.32       16.56      9.65 o 
  -4   4  10     1557.91     1529.18     58.62 o 
  -3   4  10        8.20       48.01     15.92 o 
  -2   4  10     3627.23     3420.75     54.44 o 
  -1   4  10     2230.57     2118.03     42.91 o 
   0   4  10     8230.25     8425.93    122.52 o 
   1   4  10     1867.95     1941.44     39.71 o 
   2   4  10     2733.85     2616.53     46.31 o 
   3   4  10     2067.01     2090.33     35.98 o 
   4   4  10     1399.78     1286.42     32.11 o 
   5   4  10      773.64      762.85     27.96 o 
   6   4  10     2115.52     2126.35     39.38 o 
   7   4  10     1472.75     1543.86     52.18 o 
   8   4  10      190.82      171.33     25.04 o 
   9   4  10       11.84       62.59     26.77 o 
  10   4  10      284.81      300.02     34.94 o 
  11   4  10       30.63       14.75     24.65 o 
  12   4  10      168.79      107.83     30.31 o 
  13   4  10     1129.86      903.34     75.89 o 
  14   4  10      544.49      585.83     48.12 o 
  15   4  10      243.65      246.70     22.86 o 
  16   4  10       81.33       54.75     35.32 o 
  17   4  10      368.05      423.01     41.99 o 
  18   4  10       40.71       17.69     36.89 o 
 -18   5  10       42.74       19.17     23.57 o 
 -17   5  10       71.41       86.32     32.63 o 
 -16   5  10        3.43       -3.57     10.30 o 
 -15   5  10       61.02       70.05     13.82 o 
 -14   5  10     1018.44      907.42     40.88 o 
 -13   5  10      268.40      285.39     16.65 o 
 -12   5  10      482.74      385.33     29.31 o 
 -11   5  10      395.35      363.57     20.44 o 
 -10   5  10        0.07       19.72      8.94 o 
  -9   5  10      776.58      815.57     45.45 o 
  -8   5  10       65.36       41.29     25.13 o 
  -7   5  10     3854.90     3687.42     84.48 o 
  -6   5  10      284.75      285.28     35.40 o 
  -5   5  10     9064.11     8644.60    164.92 o 
  -4   5  10      294.65      239.56     22.65 o 
  -3   5  10    12669.99    12352.25    157.41 o 
  -2   5  10     4511.07     4635.74     57.82 o 
  -1   5  10     7465.26     7469.82     95.49 o 
   0   5  10     5973.22     5927.88     75.87 o 
   1   5  10     3861.50     3790.29     57.67 o 
   2   5  10     4501.86     4452.16     60.85 o 
   3   5  10     5842.98     5934.65     93.11 o 
   4   5  10      642.31      566.75     25.44 o 
   5   5  10     1354.21     1308.86     47.59 o 
   6   5  10      717.98      736.95     23.84 o 
   7   5  10        2.51       11.69     11.90 o 
   8   5  10       22.28       27.44     14.71 o 
   9   5  10     1096.30     1178.07     26.85 o 
  10   5  10      382.90      483.94    101.60 o 
  11   5  10       69.99       19.97     30.83 o 
  12   5  10      312.00      276.70     59.86 o 
  13   5  10        5.79       75.21    102.66 o 
  14   5  10      588.74      589.29     34.89 o 
  15   5  10        1.33        1.45     21.51 o 
  16   5  10      347.47      360.30     62.70 o 
  17   5  10      136.34      117.29     35.19 o 
  18   5  10     1128.96     1051.74     58.03 o 
 -18   6  10      121.48      100.55     33.44 o 
 -17   6  10       20.89       25.57     24.16 o 
 -16   6  10        3.92       11.38     22.25 o 
 -15   6  10      325.16      318.31     42.61 o 
 -14   6  10      108.01      137.23     27.75 o 
 -13   6  10      981.61      961.07     48.33 o 
 -12   6  10       45.38       26.97      6.42 o 
 -11   6  10      334.07      514.16     50.85 o 
 -10   6  10      161.70      196.03     29.02 o 
  -9   6  10     1341.06     1216.59     55.82 o 
  -8   6  10      276.17      236.06     36.70 o 
  -7   6  10      665.04      578.87     38.69 o 
  -6   6  10       79.40       81.17     26.98 o 
  -5   6  10      102.26       88.83     30.72 o 
  -4   6  10       19.70       25.62     21.64 o 
  -3   6  10       36.21       42.36     23.85 o 
  -2   6  10      314.39      337.67     12.76 o 
  -1   6  10      641.49      608.47     23.59 o 
   0   6  10     2026.12     2276.78     38.89 o 
   1   6  10        9.28       16.06     11.58 o 
   2   6  10        1.23       12.34     12.46 o 
   3   6  10       65.28       46.39     16.17 o 
   4   6  10        2.65       21.63     13.31 o 
   5   6  10     1005.69     1021.32     32.45 o 
   6   6  10      647.80      716.65     54.76 o 
   7   6  10      373.31      462.78     38.20 o 
   8   6  10      244.53      257.89     23.79 o 
   9   6  10        0.98       -3.34     30.25 o 
  10   6  10      258.48      298.15     64.30 o 
  11   6  10      214.41      244.36     42.55 o 
  12   6  10      381.16      459.27    143.27 o 
  13   6  10      114.23      173.33     61.31 o 
  14   6  10       72.00      100.96     20.59 o 
  15   6  10      159.23      130.52     40.83 o 
  16   6  10       55.92       71.20     23.68 o 
  17   6  10      214.97      236.86     41.54 o 
 -17   7  10        0.66       31.85     32.11 o 
 -16   7  10        4.02        4.12     29.07 o 
 -15   7  10       86.51       73.10     28.07 o 
 -14   7  10       71.19      106.27     55.20 o 
 -13   7  10       14.97       14.07     30.28 o 
 -12   7  10      177.32      177.25     49.71 o 
 -11   7  10      490.56      508.33     70.49 o 
 -10   7  10     1467.68     1475.76     68.64 o 
  -9   7  10      847.39      878.91     68.28 o 
  -8   7  10      860.18      950.97     55.87 o 
  -7   7  10     2634.73     2675.25    105.39 o 
  -6   7  10     1030.47     1083.85     59.92 o 
  -5   7  10     2050.89     2247.21    102.35 o 
  -4   7  10       14.01       33.22     29.69 o 
  -3   7  10     3937.08     3935.93    130.24 o 
  -2   7  10     2771.01     2474.24     75.58 o 
  -1   7  10     6592.82     6351.52    108.48 o 
   0   7  10     5046.49     4791.04     78.18 o 
   1   7  10     4566.94     4492.16     68.64 o 
   2   7  10     3710.56     3763.80     56.75 o 
   3   7  10     2819.10     2848.44     50.87 o 
   4   7  10       83.08       72.84     19.16 o 
   5   7  10     1030.27     1133.43     48.05 o 
   6   7  10      299.95      289.38     32.92 o 
   7   7  10     1315.83     1272.55     48.75 o 
   8   7  10      678.57      616.80     53.54 o 
   9   7  10      842.38      915.59     56.47 o 
  10   7  10       21.79       32.22     16.63 o 
  11   7  10        5.70       13.25     15.31 o 
  12   7  10      303.83      232.84     44.99 o 
  13   7  10       11.81       74.35     45.95 o 
  14   7  10     1148.33     1052.44     63.62 o 
  15   7  10      145.45      158.17     86.14 o 
  16   7  10      299.24      143.63     56.38 o 
 -16   8  10      114.90      149.74     33.97 o 
 -15   8  10      239.36      273.31     60.36 o 
 -14   8  10      141.76       88.88     44.59 o 
 -13   8  10      413.72      486.92     58.54 o 
 -12   8  10       92.69       51.86     60.21 o 
 -11   8  10       21.53       55.36     35.56 o 
 -10   8  10      167.93      182.19     46.56 o 
  -9   8  10        7.48       17.85     83.91 o 
  -8   8  10       10.59       33.45     30.43 o 
  -7   8  10      487.54      590.29     68.96 o 
  -6   8  10      750.71      703.34     49.88 o 
  -5   8  10       37.33       39.03     41.10 o 
  -4   8  10      490.49      578.18     47.12 o 
  -3   8  10      781.93      801.77     64.02 o 
  -2   8  10       10.19       38.67     30.63 o 
  -1   8  10      930.34      898.28     26.88 o 
   0   8  10        1.31       -1.91      7.44 o 
   1   8  10     1074.45     1094.02     26.82 o 
   2   8  10      817.08      832.46     39.86 o 
   3   8  10      166.21      216.05     17.89 o 
   4   8  10       12.07       16.59     15.82 o 
   5   8  10      355.15      401.16     24.99 o 
   6   8  10      164.64      170.58     20.53 o 
   7   8  10      116.88       76.53     21.11 o 
   8   8  10      891.60      865.82     29.75 o 
   9   8  10       14.39        0.88     17.39 o 
  10   8  10      676.02      564.17     26.88 o 
  11   8  10      215.13      282.23     36.35 o 
  12   8  10      233.18      244.23     45.98 o 
  13   8  10      187.65      216.80     61.04 o 
  14   8  10       61.97       64.19     39.88 o 
  15   8  10      107.62      123.91     82.79 o 
 -15   9  10        6.46       31.75     42.59 o 
 -14   9  10       28.73        9.67     35.05 o 
 -13   9  10        2.76      -21.37     34.59 o 
 -12   9  10       66.81       95.51     48.38 o 
 -11   9  10      708.32      912.22    137.08 o 
 -10   9  10     1083.69      875.92    176.08 o 
  -9   9  10      608.69      618.60     55.49 o 
  -8   9  10      786.98      935.67     70.23 o 
  -7   9  10     1280.70     1398.31    114.92 o 
  -6   9  10      389.22      306.30     42.31 o 
  -5   9  10      166.15      183.94     46.14 o 
  -4   9  10        6.85        2.18     28.67 o 
  -3   9  10     2999.54     3015.03     94.38 o 
  -2   9  10      761.39      684.12     58.92 o 
  -1   9  10     3617.20     3619.08     55.80 o 
   0   9  10      339.85      331.85     18.74 o 
   1   9  10     2209.99     2173.74     48.29 o 
   2   9  10      737.59      820.01     29.38 o 
   3   9  10     1758.07     1738.21     49.43 o 
   4   9  10      158.66      254.58     26.44 o 
   5   9  10     1202.83     1229.50     56.03 o 
   6   9  10      151.16      207.22     25.52 o 
   7   9  10        2.92        6.17     20.04 o 
   8   9  10       89.59       72.88     19.52 o 
   9   9  10        3.44       51.43     20.62 o 
  10   9  10        5.59        4.92     17.35 o 
  11   9  10       35.56       60.31     14.93 o 
  12   9  10      116.62       71.40     37.79 o 
  13   9  10      148.86       89.02     48.39 o 
  14   9  10      664.55      743.93    102.82 o 
 -14  10  10        7.36      -31.33     46.69 o 
 -13  10  10      141.64      185.89     48.40 o 
 -12  10  10        9.63        5.87     56.74 o 
 -11  10  10       86.32       79.94     58.81 o 
 -10  10  10      133.90      155.92     53.98 o 
  -9  10  10        1.44       -0.11     34.97 o 
  -8  10  10      488.54      497.33     89.11 o 
  -7  10  10        2.82       23.84     32.09 o 
  -6  10  10      535.10      525.55     82.79 o 
  -5  10  10        2.58        9.08     28.88 o 
  -4  10  10     1695.62     1781.02     83.83 o 
  -3  10  10     1024.37      894.65    163.36 o 
  -2  10  10      409.13      454.66     46.83 o 
  -1  10  10      826.72      695.91     40.49 o 
   0  10  10       76.55       89.45      8.18 o 
   1  10  10      807.54      752.07     35.73 o 
   2  10  10     1952.22     1947.03     50.73 o 
   3  10  10      146.80      191.51     30.35 o 
   4  10  10       25.78       38.57     21.74 o 
   5  10  10        6.27       -9.66     16.15 o 
   6  10  10        0.22       18.04     23.27 o 
   7  10  10       43.47        9.98     18.60 o 
   8  10  10      336.63      421.80     60.83 o 
   9  10  10       91.69       94.66     18.13 o 
  10  10  10       99.08       94.68     27.18 o 
  11  10  10      180.70      204.97     47.47 o 
  12  10  10       76.07       88.29     39.65 o 
  13  10  10       25.45       23.32     42.46 o 
 -12  11  10      214.42      283.21     63.75 o 
 -11  11  10       39.04      -66.84     66.84 o 
 -10  11  10      221.98      168.60     71.47 o 
  -9  11  10       76.84       84.69     64.61 o 
  -8  11  10      234.74      289.99     55.47 o 
  -7  11  10       47.90       14.84     53.56 o 
  -6  11  10       82.17       87.42     36.79 o 
  -5  11  10       51.77       98.74     41.19 o 
  -4  11  10      164.02      155.91     65.34 o 
  -3  11  10      681.83      705.91     52.04 o 
  -2  11  10       69.52       73.77     62.49 o 
  -1  11  10      473.67      522.62     66.95 o 
   0  11  10       28.44       25.20      8.17 o 
   1  11  10       94.36       81.37     14.03 o 
   2  11  10        1.39       16.88     20.31 o 
   3  11  10      405.64      375.87     29.60 o 
   4  11  10      106.36      103.70     19.23 o 
   5  11  10        6.42       39.88     29.82 o 
   6  11  10        0.14       23.96     16.73 o 
   7  11  10      167.57      141.15     28.24 o 
   8  11  10      229.03      271.73     30.74 o 
   9  11  10      106.70       98.30     21.21 o 
  10  11  10       47.21       18.05     18.62 o 
  11  11  10       98.34       86.92     36.27 o 
 -10  12  10      558.32      758.77     88.21 o 
  -9  12  10       24.40      -57.47    117.83 o 
  -8  12  10      306.65      319.36     87.82 o 
  -7  12  10      116.38      144.88     55.87 o 
  -6  12  10      292.22      268.25     52.95 o 
  -5  12  10      101.43      145.10     51.72 o 
  -4  12  10      953.83     1111.26     90.66 o 
  -3  12  10      394.96      424.46     71.47 o 
  -2  12  10      560.77      594.56     72.76 o 
  -1  12  10      181.86      180.85     36.43 o 
   0  12  10       94.62       85.57     31.59 o 
   1  12  10      457.49      529.46     56.84 o 
   2  12  10      881.67      891.61     50.90 o 
   3  12  10      129.80      147.41     33.13 o 
   4  12  10       16.24        2.05     14.67 o 
   5  12  10       11.01       17.05     21.28 o 
   6  12  10       27.67       24.97     18.55 o 
   7  12  10       22.79       13.18     20.87 o 
   8  12  10       21.99       18.09     20.55 o 
   9  12  10        5.85       -7.28     16.05 o 
  -7  13  10        6.81       36.96     43.62 o 
  -6  13  10       95.79      128.52     55.48 o 
  -5  13  10       13.16      -22.94     55.23 o 
  -4  13  10        5.30      -13.98     53.79 o 
  -3  13  10        5.00      -36.96     36.96 o 
  -2  13  10        0.21       20.75     29.80 o 
  -1  13  10       41.45       25.66     32.34 o 
   0  13  10       43.73       64.58     31.06 o 
   1  13  10       25.40       32.53     28.24 o 
   2  13  10        2.58       13.10     27.87 o 
   3  13  10      144.29      134.70     35.43 o 
   4  13  10        3.40        3.35     18.94 o 
   5  13  10        9.34       39.10     18.57 o 
   6  13  10       83.96       89.27     25.81 o 
 -19   1  11      151.36      152.44     18.11 o 
 -18   1  11     2178.29     2133.91     54.60 o 
 -17   1  11     1651.89     1684.58     38.70 o 
 -16   1  11     1850.70     1930.73     48.47 o 
 -15   1  11     5031.54     4949.38     72.77 o 
 -14   1  11     2749.22     2906.73     61.92 o 
 -13   1  11     9011.84     9110.41    127.95 o 
 -12   1  11      571.93      466.50     26.55 o 
 -11   1  11     1407.39     1325.88     39.23 o 
 -10   1  11     2091.90     2100.87     45.54 o 
  -9   1  11     3711.48     3626.78     62.84 o 
  -8   1  11      115.76      115.70     17.65 o 
  -7   1  11     6613.56     6617.29     96.04 o 
  -6   1  11      162.60      198.25     20.68 o 
  -5   1  11      149.75      108.68     15.30 o 
  -4   1  11     1267.07     1224.79     28.05 o 
  -3   1  11     1208.18     1281.43     36.94 o 
  -2   1  11      178.54      243.38     22.36 o 
  -1   1  11      279.04      235.77     18.18 o 
   0   1  11      151.00      145.66     21.21 o 
   1   1  11     4109.27     4010.74     72.38 o 
   2   1  11      119.09       92.46     19.59 o 
   3   1  11    10560.57    10204.71    145.82 o 
   4   1  11       57.38       17.14     13.21 o 
   5   1  11     3444.47     3195.08     62.04 o 
   6   1  11      847.85      797.59     57.32 o 
   7   1  11    14067.52    13961.64    221.80 o 
   8   1  11     4287.17     4229.53     82.32 o 
   9   1  11     7463.71     7689.56    207.68 o 
  10   1  11      419.52      369.60     67.06 o 
  11   1  11     2995.42     2832.57     52.69 o 
  12   1  11     4869.61     4867.95    132.30 o 
  13   1  11     3960.38     3963.93    103.62 o 
  14   1  11     3970.88     3762.77    123.68 o 
  15   1  11     1156.78     1199.47     55.91 o 
  16   1  11     1204.16     1200.39     71.19 o 
  17   1  11     1361.81     1420.02     75.31 o 
  18   1  11       86.87       66.99     40.72 o 
  19   1  11       16.18       56.18     37.29 o 
 -19   2  11       17.54       27.65     19.41 o 
 -18   2  11       63.57       37.54     14.64 o 
 -17   2  11      519.99      538.55     37.62 o 
 -16   2  11      569.93      582.70     31.54 o 
 -15   2  11      557.50      563.08     28.26 o 
 -14   2  11     1927.31     1834.05     43.81 o 
 -13   2  11      346.21      348.99     22.12 o 
 -12   2  11     1419.26     1363.51     35.79 o 
 -11   2  11       20.63       34.27     15.55 o 
 -10   2  11      367.69      300.30     21.70 o 
  -9   2  11      594.51      630.31     27.84 o 
  -8   2  11     1110.17     1170.04     39.61 o 
  -7   2  11      336.18      375.20     19.85 o 
  -6   2  11      107.34       67.34     13.23 o 
  -5   2  11        0.75       -4.61     10.85 o 
  -4   2  11      658.42      614.95     20.95 o 
  -3   2  11      157.77      175.75     15.80 o 
  -2   2  11     1205.09     1394.31     31.64 o 
  -1   2  11     1162.73     1232.76     30.18 o 
   0   2  11      541.15      511.80     21.75 o 
   1   2  11     3225.78     3397.48     51.91 o 
   2   2  11       44.05       14.10     11.78 o 
   3   2  11      565.01      613.59     26.93 o 
   4   2  11     2449.63     2241.03     52.12 o 
   5   2  11      651.80      760.31     44.21 o 
   6   2  11     3398.20     3050.19     52.45 o 
   7   2  11      241.03      240.07     22.52 o 
   8   2  11     2406.23     2614.43     62.42 o 
   9   2  11      487.00      602.47     43.65 o 
  10   2  11     1509.10     1601.35     74.17 o 
  11   2  11     1737.86     1789.76     75.29 o 
  12   2  11     1012.02      958.22     93.53 o 
  13   2  11     1102.94      975.30     88.44 o 
  14   2  11      248.53      215.52     16.23 o 
  15   2  11      631.73      678.87     57.22 o 
  16   2  11       68.01       46.73     31.80 o 
  17   2  11      210.41      205.43     46.99 o 
  18   2  11        3.77       12.28     29.67 o 
 -19   3  11       77.21       78.87     27.03 o 
 -18   3  11      985.17      944.74     67.56 o 
 -17   3  11     1316.86     1296.20     42.98 o 
 -16   3  11     1419.08     1273.09     50.50 o 
 -15   3  11     1992.67     2020.60     51.32 o 
 -14   3  11     1451.95     1370.97     36.07 o 
 -13   3  11     4880.46     4295.40     78.88 o 
 -12   3  11       10.77       41.14     11.57 o 
 -11   3  11      162.32      201.81     15.44 o 
 -10   3  11     2084.39     1898.56     38.64 o 
  -9   3  11     2175.98     2201.84     49.63 o 
  -8   3  11      180.24      231.79     19.77 o 
  -7   3  11     1663.86     1803.81     36.56 o 
  -6   3  11     2518.36     2635.10     41.25 o 
  -5   3  11      229.58      264.34     17.84 o 
  -4   3  11       41.89       31.01     12.05 o 
  -3   3  11      254.14      252.00     19.26 o 
  -2   3  11      917.63      872.76     24.70 o 
  -1   3  11       62.11       84.01     14.25 o 
   0   3  11     1200.70     1132.57     34.18 o 
   1   3  11     1072.96      910.27     32.25 o 
   2   3  11     1009.78     1123.16     29.94 o 
   3   3  11     3729.53     3465.28     60.74 o 
   4   3  11     1091.85     1077.51     31.27 o 
   5   3  11     9278.11     9082.86    163.04 o 
   6   3  11      189.87      206.46     35.91 o 
   7   3  11     4154.26     4220.18     61.42 o 
   8   3  11     1175.27     1174.01     63.10 o 
   9   3  11     3865.50     3615.33     94.94 o 
  10   3  11      102.33      113.35     35.99 o 
  11   3  11       76.93       76.86     33.71 o 
  12   3  11     3611.25     3300.69     96.21 o 
  13   3  11     2954.55     2693.58    353.82 o 
  14   3  11      822.14      865.65     41.44 o 
  15   3  11     1012.45      964.74     56.72 o 
  16   3  11      315.46      284.26     42.72 o 
  17   3  11      287.19      280.40     39.30 o 
  18   3  11      142.60      154.21     40.79 o 
 -19   4  11      466.34      514.66     54.00 o 
 -18   4  11      578.59      507.51     26.63 o 
 -17   4  11      809.26      772.68     47.54 o 
 -16   4  11     1828.48     1853.26     87.07 o 
 -15   4  11     1186.13     1155.42     37.02 o 
 -14   4  11     2295.23     2274.78     60.16 o 
 -13   4  11      873.93      928.73     39.27 o 
 -12   4  11     3815.66     3916.71     78.56 o 
 -11   4  11     1682.72     1693.62     33.49 o 
 -10   4  11     2900.42     2915.53     47.45 o 
  -9   4  11      951.33      822.48     37.11 o 
  -8   4  11     1569.46     1372.16     46.62 o 
  -7   4  11       69.45       97.56     10.26 o 
  -6   4  11     1359.46     1453.54     46.59 o 
  -5   4  11      293.91      317.66     11.66 o 
  -4   4  11      843.58      845.86     25.50 o 
  -3   4  11     2845.54     2959.87     37.77 o 
  -2   4  11     3273.85     3511.25     58.10 o 
  -1   4  11      694.78      683.18     25.21 o 
   0   4  11     2465.79     2347.75     45.45 o 
   1   4  11     1795.00     1735.44     40.15 o 
   2   4  11      646.66      611.53     42.53 o 
   3   4  11      856.10      888.45     34.41 o 
   4   4  11     2912.32     3014.55     45.80 o 
   5   4  11      120.21       78.81     14.39 o 
   6   4  11     1328.62     1336.70     34.89 o 
   7   4  11     1707.72     1540.23     48.27 o 
   8   4  11     4493.49     4162.75    139.16 o 
   9   4  11      721.30      796.53     39.40 o 
  10   4  11     5389.74     5176.65    162.49 o 
  11   4  11     1586.91     1568.30    114.43 o 
  12   4  11     2421.79     2439.12     91.48 o 
  13   4  11      774.16      736.37     71.35 o 
  14   4  11     1918.60     1854.49     55.49 o 
  15   4  11     1137.85     1174.20     66.77 o 
  16   4  11      176.11      163.92     41.51 o 
  17   4  11      536.78      485.15     49.38 o 
  18   4  11      134.79      171.14     41.52 o 
 -18   5  11      161.91      114.85     35.80 o 
 -17   5  11      150.09      173.90     43.32 o 
 -16   5  11      321.14      346.64     29.65 o 
 -15   5  11      125.53      111.68     19.60 o 
 -14   5  11      124.95      130.63     21.12 o 
 -13   5  11      654.48      648.33     35.99 o 
 -12   5  11       21.10       26.59     17.49 o 
 -11   5  11       25.11       23.48      9.56 o 
 -10   5  11      112.02      140.17     18.14 o 
  -9   5  11       86.27      146.38     12.73 o 
  -8   5  11       21.51       18.73      7.68 o 
  -7   5  11      272.61      324.52     40.74 o 
  -6   5  11      474.47      487.42     46.19 o 
  -5   5  11      196.50      200.87     11.08 o 
  -4   5  11       37.77       15.56      6.20 o 
  -3   5  11        2.31        2.75      5.80 o 
  -2   5  11      366.66      368.99     21.84 o 
  -1   5  11      206.94      199.02     12.05 o 
   0   5  11     1231.63     1169.22     28.97 o 
   1   5  11      292.45      303.38     19.93 o 
   2   5  11      995.86     1009.48     26.11 o 
   3   5  11      330.40      376.31     22.17 o 
   4   5  11      493.43      458.91     22.50 o 
   5   5  11     1217.58     1225.79     41.96 o 
   6   5  11     1468.37     1440.21     45.73 o 
   7   5  11     2184.63     2296.22     48.71 o 
   8   5  11      477.86      534.34     24.73 o 
   9   5  11      366.39      396.42     44.36 o 
  10   5  11      138.18      109.81     31.22 o 
  11   5  11       31.45        7.26     23.56 o 
  12   5  11      729.65      798.06     49.60 o 
  13   5  11      405.87      535.58     45.79 o 
  14   5  11      198.94      156.76     19.08 o 
  15   5  11      622.86      616.05     25.71 o 
  16   5  11        0.20      -29.64     29.64 o 
  17   5  11      260.49      320.70     50.64 o 
 -17   6  11      817.31      664.61     41.19 o 
 -16   6  11     1242.90     1308.65     81.74 o 
 -15   6  11      483.69      540.18     63.47 o 
 -14   6  11      864.22      997.01     55.33 o 
 -13   6  11     1056.09     1109.51     55.03 o 
 -12   6  11     1882.84     1973.52     71.59 o 
 -11   6  11     1865.22     1825.25     80.20 o 
 -10   6  11     1860.80     1997.19     62.49 o 
  -9   6  11      871.06      944.45     45.48 o 
  -8   6  11     1118.71     1069.51     65.44 o 
  -7   6  11      163.63      158.73     67.22 o 
  -6   6  11     1090.58     1192.28     57.79 o 
  -5   6  11      193.19      228.21     35.84 o 
  -4   6  11      184.50      192.52     36.06 o 
  -3   6  11     1138.50     1119.49     43.15 o 
  -2   6  11     1704.69     1767.69     27.82 o 
  -1   6  11       48.58       50.89     13.57 o 
   0   6  11     1111.00      997.66     29.03 o 
   1   6  11       17.15       13.98     13.38 o 
   2   6  11     2393.57     2299.24     45.29 o 
   3   6  11     2760.55     2909.81     50.76 o 
   4   6  11     5574.20     5642.78     91.18 o 
   5   6  11        8.96       -3.31     16.82 o 
   6   6  11     2837.82     2900.08     61.56 o 
   7   6  11      891.81      853.18     31.27 o 
   8   6  11     4128.28     3922.18     81.27 o 
   9   6  11      358.09      335.61     32.29 o 
  10   6  11     2324.41     2328.03     73.35 o 
  11   6  11     1926.77     1815.15     76.57 o 
  12   6  11     2020.08     2074.58     74.19 o 
  13   6  11     1269.75     1202.54     61.19 o 
  14   6  11     1467.56     1409.84     74.18 o 
  15   6  11     1181.71     1042.31     35.79 o 
  16   6  11      673.43      583.57     53.87 o 
  17   6  11      613.26      626.99     48.67 o 
 -17   7  11       13.83       19.52     24.36 o 
 -16   7  11       53.12        7.45     32.71 o 
 -15   7  11      179.59      204.87     33.80 o 
 -14   7  11      125.99      114.96     51.66 o 
 -13   7  11       21.45      -20.01     32.43 o 
 -12   7  11      200.74      202.78     42.36 o 
 -11   7  11       24.16       43.47     40.85 o 
 -10   7  11       15.20       24.90     39.67 o 
  -9   7  11        2.16       15.14     35.90 o 
  -8   7  11      163.88      203.45     47.72 o 
  -7   7  11       37.75       31.45     29.96 o 
  -6   7  11      145.72      111.26     35.82 o 
  -5   7  11        0.34      -39.02     39.02 o 
  -4   7  11      969.49     1094.59    111.27 o 
  -3   7  11       14.04       42.71     30.30 o 
  -2   7  11     1104.38     1056.78     54.99 o 
  -1   7  11     1083.58     1094.20     37.49 o 
   0   7  11      451.18      431.86     24.52 o 
   1   7  11      151.99      162.86     16.77 o 
   2   7  11      478.36      439.40     33.45 o 
   3   7  11      650.88      627.77     22.55 o 
   4   7  11        2.10        8.99     12.76 o 
   5   7  11      824.94      850.89     31.01 o 
   6   7  11       11.50       13.47     13.04 o 
   7   7  11      215.43      176.40     17.44 o 
   8   7  11      423.90      499.47     25.81 o 
   9   7  11      589.84      597.49     31.45 o 
  10   7  11      194.09      246.23     33.09 o 
  11   7  11       32.31       32.85     10.31 o 
  12   7  11       72.03       66.42     37.40 o 
  13   7  11       91.48       28.22     41.99 o 
  14   7  11       25.73        2.72     41.63 o 
  15   7  11      108.62      159.02     39.41 o 
  16   7  11       82.62       57.68     41.62 o 
 -16   8  11      587.35      727.43     56.31 o 
 -15   8  11      195.88      232.53     48.80 o 
 -14   8  11      802.54      983.55    186.40 o 
 -13   8  11      316.26      304.26     48.94 o 
 -12   8  11     1419.38     1496.60     78.25 o 
 -11   8  11      530.75      643.05    159.45 o 
 -10   8  11     1091.35     1178.76     70.04 o 
  -9   8  11      763.91      962.13     62.96 o 
  -8   8  11      911.75     1031.65    180.09 o 
  -7   8  11        5.08      -24.56     36.20 o 
  -6   8  11       18.32       36.71     45.41 o 
  -5   8  11      125.05      148.76     35.26 o 
  -4   8  11      465.65      492.98     45.09 o 
  -3   8  11       20.26       21.48     28.46 o 
  -2   8  11      388.55      470.60     65.60 o 
  -1   8  11      144.53      150.79      8.71 o 
   0   8  11       15.33       12.90      9.23 o 
   1   8  11       64.41       49.25     12.67 o 
   2   8  11      509.80      569.59     29.56 o 
   3   8  11      538.76      543.25     54.24 o 
   4   8  11     1975.71     2093.59     58.11 o 
   5   8  11      796.45      785.18     28.26 o 
   6   8  11     1967.60     2013.16     81.09 o 
   7   8  11       34.32       25.66     19.20 o 
   8   8  11     2152.90     2088.35     84.52 o 
   9   8  11      115.44      162.33     23.67 o 
  10   8  11     1095.29     1194.95     54.16 o 
  11   8  11      954.08      931.35     48.14 o 
  12   8  11      778.90      833.16    257.70 o 
  13   8  11      236.35      141.27     51.91 o 
  14   8  11      643.31      701.87     64.64 o 
  15   8  11      338.72      342.39     56.59 o 
 -15   9  11      351.74      261.99     76.76 o 
 -14   9  11      410.44      507.61     68.24 o 
 -13   9  11      443.05      692.37     69.69 o 
 -12   9  11        1.95      -11.59     48.89 o 
 -11   9  11      198.58      164.57     54.33 o 
 -10   9  11        1.37       28.12     37.85 o 
  -9   9  11        8.05       47.31    102.88 o 
  -8   9  11      127.98      215.68     43.61 o 
  -7   9  11      867.35      903.63     78.12 o 
  -6   9  11      133.41      137.17     37.36 o 
  -5   9  11      163.29      184.09     38.43 o 
  -4   9  11     1078.67     1210.68    104.26 o 
  -3   9  11      280.65      188.44     40.45 o 
  -2   9  11     1074.32     1079.21     58.48 o 
  -1   9  11      383.73      357.52     20.39 o 
   0   9  11       91.09      110.70      9.08 o 
   1   9  11      132.99      125.26     17.53 o 
   2   9  11      588.23      602.39     28.42 o 
   3   9  11       57.97       49.78     14.47 o 
   4   9  11       37.92       43.18     13.53 o 
   5   9  11     1061.17     1067.66     30.48 o 
   6   9  11      111.06       78.53     23.60 o 
   7   9  11     1342.60     1315.87     43.24 o 
   8   9  11      341.52      327.27     25.70 o 
   9   9  11      266.05      289.50     31.68 o 
  10   9  11        8.63        5.72     18.96 o 
  11   9  11      108.26      158.00     18.31 o 
  12   9  11      251.35      241.84    137.80 o 
  13   9  11      159.46       78.00     72.70 o 
  14   9  11      248.24      192.73     49.86 o 
 -13  10  11       52.86        4.47     94.40 o 
 -12  10  11      352.74      403.49     71.23 o 
 -11  10  11      412.59      329.93     60.84 o 
 -10  10  11      153.47      234.10    133.12 o 
  -9  10  11      404.11      543.16     57.37 o 
  -8  10  11       63.99       82.15     65.55 o 
  -7  10  11      144.21      179.20     67.28 o 
  -6  10  11      225.88      293.73     45.15 o 
  -5  10  11      128.77      171.39    113.48 o 
  -4  10  11      309.83      315.65     46.44 o 
  -3  10  11      178.24      224.72     41.05 o 
  -2  10  11      298.24      407.22     44.36 o 
  -1  10  11     1265.31     1095.95     25.48 o 
   0  10  11       13.26        2.64     17.52 o 
   1  10  11       43.09       53.76     14.02 o 
   2  10  11      459.69      441.58     34.79 o 
   3  10  11      156.92      138.43     20.85 o 
   4  10  11      538.38      549.90     24.70 o 
   5  10  11      200.20      168.69     26.87 o 
   6  10  11      251.04      296.14     35.77 o 
   7  10  11       17.70        3.34     18.55 o 
   8  10  11       31.58       24.68     16.59 o 
   9  10  11      192.72      296.35     36.69 o 
  10  10  11      483.09      625.97    105.72 o 
  11  10  11      293.05      162.15     37.66 o 
  12  10  11      534.29      506.77     87.20 o 
 -11  11  11      126.73      155.26     56.48 o 
 -10  11  11       34.06       58.89     70.78 o 
  -9  11  11       51.01        7.12     39.69 o 
  -8  11  11      169.38      180.09     73.20 o 
  -7  11  11      101.08      193.11     44.09 o 
  -6  11  11        0.93      -18.75     95.40 o 
  -5  11  11       58.49       70.26     37.67 o 
  -4  11  11      245.82      218.48     65.39 o 
  -3  11  11        2.80      -32.08     32.08 o 
  -2  11  11       83.22       96.72     37.71 o 
  -1  11  11       19.12       61.16     34.75 o 
   0  11  11        0.19        4.94      9.68 o 
   1  11  11      137.33      169.00     18.19 o 
   2  11  11       31.30       35.13     14.44 o 
   3  11  11      695.21      737.78     28.65 o 
   4  11  11        0.40        9.42     14.23 o 
   5  11  11      939.29      944.81     38.31 o 
   6  11  11       13.93        2.13     20.49 o 
   7  11  11      934.36      969.01     37.64 o 
   8  11  11      427.63      423.24     54.11 o 
   9  11  11      231.46      261.99     23.88 o 
  10  11  11      270.18      285.60     55.07 o 
  11  11  11      459.51      497.69     96.37 o 
  -9  12  11       11.71      -51.66     67.28 o 
  -8  12  11       21.69      -15.72     43.31 o 
  -7  12  11      111.46       65.28    119.17 o 
  -6  12  11       16.88       16.80     34.70 o 
  -5  12  11       15.91       19.03     53.67 o 
  -4  12  11        5.36        4.46     31.23 o 
  -3  12  11      187.33      179.29     54.63 o 
  -2  12  11       46.68       19.84     30.53 o 
  -1  12  11      258.36      220.02     72.08 o 
   0  12  11       18.71       57.02     37.12 o 
   1  12  11      169.63      102.37     47.17 o 
   2  12  11        3.23      -37.77     37.77 o 
   3  12  11      172.01      105.99     17.09 o 
   4  12  11       14.17       22.85     12.86 o 
   5  12  11        4.64       26.50     17.65 o 
   6  12  11       12.13       29.64     24.09 o 
   7  12  11       35.57        8.64     20.97 o 
   8  12  11       65.63       74.23     19.95 o 
  -6  13  11        0.22       -8.83     44.81 o 
  -5  13  11       21.82      -43.67     43.67 o 
  -4  13  11        0.10       81.90     49.87 o 
  -3  13  11        9.37       20.22     36.91 o 
  -2  13  11        2.16      -21.94     37.79 o 
  -1  13  11       74.52       28.04     36.29 o 
   0  13  11        1.02       12.70     52.19 o 
   1  13  11        1.08       31.05     34.22 o 
   2  13  11        2.47      -14.06     38.81 o 
   3  13  11      180.69      118.69     55.40 o 
   4  13  11      159.85       87.40     35.66 o 
   5  13  11      399.70      424.30     39.24 o 
 -19   0  12      428.44      607.43    109.06 o 
 -18   0  12       14.91        7.24     26.63 o 
 -17   0  12        1.17       10.26     21.99 o 
 -16   0  12       61.82        9.87     19.43 o 
 -15   0  12      158.93      194.24     30.52 o 
 -14   0  12      322.43      325.77     31.61 o 
 -13   0  12       82.58      123.22     25.47 o 
 -12   0  12      458.79      550.07     35.55 o 
 -11   0  12     1367.41     1339.38     50.90 o 
 -10   0  12       37.46       19.07     23.65 o 
  -9   0  12     6216.51     5873.06    131.60 o 
  -8   0  12     6622.08     6702.33    132.04 o 
  -7   0  12    21402.38    21298.22    473.00 o 
  -6   0  12     1273.20     1223.09     44.18 o 
  -5   0  12     2969.59     2971.64     69.90 o 
  -4   0  12     5945.50     5515.57    130.98 o 
  -3   0  12    10907.27    11270.12    249.50 o 
  -2   0  12    20387.06    19381.96    387.85 o 
  -1   0  12     5129.72     5397.94    150.00 o 
   0   0  12    33166.66    34679.58    840.89 o 
   1   0  12     5772.78     5743.55    107.33 o 
   2   0  12     3482.23     3414.48     81.67 o 
   3   0  12      580.04      579.95     48.06 o 
   4   0  12     1037.16      976.62     46.81 o 
   5   0  12      300.28      336.47     22.78 o 
   6   0  12      531.82      438.34     26.23 o 
   7   0  12     2861.33     2715.28     82.45 o 
   8   0  12     8264.00     7936.95    157.82 o 
   9   0  12     1016.17      961.17     36.70 o 
  10   0  12      482.03      527.11    106.00 o 
  11   0  12     1703.35     1890.88     40.17 o 
  12   0  12     2637.59     2708.90    157.72 o 
  13   0  12      147.76      145.54     43.01 o 
  14   0  12     2011.06     1866.19     94.85 o 
  15   0  12       19.29       38.21     39.40 o 
  16   0  12     1685.77     1687.38     98.59 o 
  17   0  12       37.24        1.75     37.93 o 
  18   0  12     1067.20      922.38     84.12 o 
 -19   1  12       57.87       91.82     32.50 o 
 -18   1  12       10.09        4.26     15.57 o 
 -17   1  12       53.22       52.29     16.31 o 
 -16   1  12       49.45       20.05     15.79 o 
 -15   1  12      144.72      148.52     17.28 o 
 -14   1  12       45.40       22.48     17.36 o 
 -13   1  12       72.04       51.30     16.71 o 
 -12   1  12      573.98      604.13     24.09 o 
 -11   1  12      110.07      125.97     16.62 o 
 -10   1  12      505.08      468.61     42.44 o 
  -9   1  12      782.49      669.65     26.18 o 
  -8   1  12      526.48      671.29     25.60 o 
  -7   1  12      608.55      606.21     29.97 o 
  -6   1  12       90.43       68.01     16.23 o 
  -5   1  12        2.51        7.58     21.08 o 
  -4   1  12      843.60      780.82     25.29 o 
  -3   1  12       32.93       21.25     13.48 o 
  -2   1  12     2326.65     2295.37     51.41 o 
  -1   1  12     2484.07     2356.10     58.56 o 
   0   1  12      323.39      404.57     24.76 o 
   1   1  12      692.69      620.85     28.99 o 
   2   1  12      963.38      982.19     30.98 o 
   3   1  12      164.72      139.15     18.56 o 
   4   1  12        6.18       28.29     13.91 o 
   5   1  12      917.57      895.15     47.04 o 
   6   1  12      295.15      326.99     19.29 o 
   7   1  12      154.11      134.01     25.19 o 
   8   1  12     2457.28     2517.17     64.67 o 
   9   1  12      107.43      102.44     31.74 o 
  10   1  12       76.85       68.63     15.17 o 
  11   1  12      108.00       92.73      9.56 o 
  12   1  12       32.58       38.63     10.62 o 
  13   1  12      178.00      152.76     33.93 o 
  14   1  12        6.63      -34.01     34.69 o 
  15   1  12       39.56       31.07     30.59 o 
  16   1  12       20.83       15.87     30.96 o 
  17   1  12        8.80       12.72     30.64 o 
  18   1  12       66.61       75.00     35.18 o 
 -19   2  12      156.21      176.09     31.52 o 
 -18   2  12        1.44      -13.11     16.07 o 
 -17   2  12       64.29       52.14     18.01 o 
 -16   2  12       25.32       28.92     15.22 o 
 -15   2  12       85.57       78.73     20.50 o 
 -14   2  12      423.54      463.46     30.85 o 
 -13   2  12      309.17      319.94     27.67 o 
 -12   2  12      413.33      384.82     24.97 o 
 -11   2  12      272.61      318.44     19.31 o 
 -10   2  12       60.65       74.52     20.57 o 
  -9   2  12     2257.93     2346.92     44.50 o 
  -8   2  12     4569.85     4557.85     90.58 o 
  -7   2  12     7726.31     7875.25    112.07 o 
  -6   2  12      297.35      244.34     21.39 o 
  -5   2  12     3850.65     3765.98     83.87 o 
  -4   2  12     5300.24     4985.35    144.05 o 
  -3   2  12     1765.96     1605.55     41.70 o 
  -2   2  12     7869.79     7650.70    120.57 o 
  -1   2  12     2565.89     2399.63     75.94 o 
   0   2  12    14395.18    13504.59    215.02 o 
   1   2  12      144.96      153.10     18.43 o 
   2   2  12     9195.01     8769.29    145.16 o 
   3   2  12       47.00       34.25     17.66 o 
   4   2  12     3093.05     2916.33     65.94 o 
   5   2  12      110.18      107.04     16.32 o 
   6   2  12        6.95        4.74     17.83 o 
   7   2  12      503.88      534.42     29.22 o 
   8   2  12     1910.48     1994.30     49.88 o 
   9   2  12      524.76      530.08     21.47 o 
  10   2  12      353.94      346.49     38.70 o 
  11   2  12       89.19      114.37     31.18 o 
  12   2  12      737.55      727.86     50.10 o 
  13   2  12      165.68      117.62     40.47 o 
  14   2  12     1307.56     1310.76     63.47 o 
  15   2  12      127.17      106.23     38.54 o 
  16   2  12     1670.54     1554.02     66.24 o 
  17   2  12        2.21       -2.38     26.61 o 
  18   2  12      929.86      896.03    111.81 o 
 -19   3  12       81.84      146.19     51.11 o 
 -18   3  12       89.55       94.48     19.34 o 
 -17   3  12       21.36      -10.61     23.99 o 
 -16   3  12        8.16      -11.32     18.16 o 
 -15   3  12      106.73       65.43     15.60 o 
 -14   3  12        2.19       -2.69     13.21 o 
 -13   3  12       35.66        4.60     12.32 o 
 -12   3  12     1074.78     1076.10     56.59 o 
 -11   3  12      439.06      445.63     26.40 o 
 -10   3  12      921.16      821.12     29.61 o 
  -9   3  12     4592.60     4400.54     72.50 o 
  -8   3  12     1628.28     1554.47     40.02 o 
  -7   3  12      316.55      277.77     16.83 o 
  -6   3  12      556.83      600.64     29.44 o 
  -5   3  12     2677.26     2694.07     42.50 o 
  -4   3  12     1882.81     1845.58     38.23 o 
  -3   3  12     4049.55     3698.90     65.48 o 
  -2   3  12     3424.85     3538.73     52.66 o 
  -1   3  12     9909.39     9698.64    135.03 o 
   0   3  12      999.41     1070.98     36.22 o 
   1   3  12     3487.91     3185.26     63.65 o 
   2   3  12     1075.92     1078.16     44.24 o 
   3   3  12      784.26      665.40     48.83 o 
   4   3  12        3.28       -7.93     18.42 o 
   5   3  12     2531.66     2514.35     59.60 o 
   6   3  12      137.06      157.37     16.41 o 
   7   3  12      288.68      321.25     16.93 o 
   8   3  12     1408.45     1297.75     48.62 o 
   9   3  12      133.62      129.13     33.25 o 
  10   3  12      262.29      232.26     35.11 o 
  11   3  12      496.05      467.19     49.00 o 
  12   3  12        0.76       22.21     37.22 o 
  13   3  12     1601.33     1564.62    122.36 o 
  14   3  12       21.68        2.47      8.62 o 
  15   3  12     2002.14     1984.06     87.34 o 
  16   3  12       24.35       16.66     40.40 o 
  17   3  12      189.82      237.91     39.52 o 
  18   3  12        7.18       21.70     34.68 o 
 -18   4  12        7.06       39.69     22.27 o 
 -17   4  12       83.51       70.80     26.74 o 
 -16   4  12       70.90       60.75     17.23 o 
 -15   4  12      124.91       78.11     20.54 o 
 -14   4  12      297.91      279.70     21.71 o 
 -13   4  12      190.88      153.33     14.35 o 
 -12   4  12      322.25      238.63     19.38 o 
 -11   4  12       29.71        4.59     10.57 o 
 -10   4  12      216.23      222.63     19.32 o 
  -9   4  12      337.84      317.36     19.28 o 
  -8   4  12     1580.12     1700.86     26.07 o 
  -7   4  12     2169.20     2173.71     33.29 o 
  -6   4  12       55.00       34.32      9.46 o 
  -5   4  12     3420.99     3550.52     66.10 o 
  -4   4  12     2008.91     2167.78     39.87 o 
  -3   4  12      562.51      577.70     22.66 o 
  -2   4  12     2505.00     2550.65     57.56 o 
  -1   4  12     2705.47     2538.25     59.24 o 
   0   4  12     1143.90     1071.10     42.66 o 
   1   4  12      891.84      837.01     47.06 o 
   2   4  12     2662.39     2957.87     66.72 o 
   3   4  12     1202.37     1175.63     46.77 o 
   4   4  12     1832.56     1902.20     46.57 o 
   5   4  12     1038.87     1137.62     34.65 o 
   6   4  12       84.58       75.99     19.92 o 
   7   4  12     3767.43     3877.43     84.73 o 
   8   4  12       41.93       85.52     29.92 o 
   9   4  12       45.53       39.77     25.23 o 
  10   4  12      278.12      310.94     35.54 o 
  11   4  12      609.57      572.38     51.71 o 
  12   4  12      414.58      495.70     49.35 o 
  13   4  12      359.96      398.69     44.43 o 
  14   4  12      323.82      294.23     18.18 o 
  15   4  12      106.54      111.16     33.95 o 
  16   4  12      180.14      136.37     34.23 o 
  17   4  12       15.35       -1.51     37.74 o 
 -18   5  12       71.81       10.90     28.38 o 
 -17   5  12       12.10       32.70     27.86 o 
 -16   5  12       10.90       26.10     20.16 o 
 -15   5  12      447.00      487.78     40.15 o 
 -14   5  12       44.29       30.25     17.75 o 
 -13   5  12       20.11        9.34     10.74 o 
 -12   5  12     1555.33     1471.14     65.47 o 
 -11   5  12      649.64      661.15     48.55 o 
 -10   5  12     1892.32     2002.17     48.64 o 
  -9   5  12        5.25       13.89     18.51 o 
  -8   5  12     4390.63     4435.11     53.85 o 
  -7   5  12      982.60      901.66     25.68 o 
  -6   5  12     3596.53     3740.23     54.72 o 
  -5   5  12     2725.80     2597.86     37.21 o 
  -4   5  12     3289.58     3185.08     48.74 o 
  -3   5  12     2510.91     2471.22     54.87 o 
  -2   5  12     2922.03     2889.77     62.68 o 
  -1   5  12     3824.66     3840.72     76.71 o 
   0   5  12      519.04      543.30     19.41 o 
   1   5  12     4928.78     4809.89     73.10 o 
   2   5  12     1673.02     1815.52     39.16 o 
   3   5  12     2043.30     2024.74     54.65 o 
   4   5  12      726.68      714.89     22.05 o 
   5   5  12      871.02      907.76     39.83 o 
   6   5  12       34.59       53.45     17.62 o 
   7   5  12      465.03      484.85     22.20 o 
   8   5  12      151.03      103.89     26.66 o 
   9   5  12      684.13      722.11     38.06 o 
  10   5  12        0.57       16.85     24.45 o 
  11   5  12       93.68       70.04     38.77 o 
  12   5  12        0.16       14.32     27.03 o 
  13   5  12      344.98      388.22     53.47 o 
  14   5  12      153.10      133.43     37.07 o 
  15   5  12     1387.45     1246.65     79.49 o 
  16   5  12      208.39      158.40     37.65 o 
  17   5  12      371.78      394.76     47.51 o 
 -17   6  12        7.14       -5.05     29.09 o 
 -16   6  12      316.32      390.55     45.44 o 
 -15   6  12      111.15       92.82     37.22 o 
 -14   6  12      558.59      648.90     37.65 o 
 -13   6  12      113.75       23.95     26.53 o 
 -12   6  12      108.30      184.56     32.57 o 
 -11   6  12      281.02      254.62     36.87 o 
 -10   6  12        2.78      -13.86     34.26 o 
  -9   6  12       77.15       43.40     32.98 o 
  -8   6  12       68.27       44.66     25.02 o 
  -7   6  12      300.90      380.06     35.44 o 
  -6   6  12        8.58       -9.38     25.31 o 
  -5   6  12       29.35       45.61     24.99 o 
  -4   6  12       15.45       14.71     26.75 o 
  -3   6  12       72.89       71.75     13.10 o 
  -2   6  12      497.58      487.18     19.54 o 
  -1   6  12       87.63       56.95     15.45 o 
   0   6  12      352.80      418.60     23.73 o 
   1   6  12      277.69      285.22     19.46 o 
   2   6  12        2.31       24.90     22.09 o 
   3   6  12       83.42      191.10     29.39 o 
   4   6  12       46.80       44.68     17.65 o 
   5   6  12        8.63        3.57     16.65 o 
   6   6  12        3.06        9.08     21.55 o 
   7   6  12      547.14      558.90     30.95 o 
   8   6  12      130.23       95.99     15.96 o 
   9   6  12       55.82       58.60     13.75 o 
  10   6  12       30.90       37.83     25.18 o 
  11   6  12      484.69      528.82     55.55 o 
  12   6  12       50.19       48.76     33.77 o 
  13   6  12      137.14      175.56     37.21 o 
  14   6  12       26.77       -2.86     33.17 o 
  15   6  12        2.45       34.02     25.69 o 
  16   6  12       12.89      -33.81     43.03 o 
 -16   7  12       34.16      105.40     37.85 o 
 -15   7  12      148.39      147.43     36.60 o 
 -14   7  12        7.78       15.64     33.73 o 
 -13   7  12      428.46      439.70     64.51 o 
 -12   7  12       99.46      157.71     45.85 o 
 -11   7  12      815.86      713.38    134.79 o 
 -10   7  12      721.22      631.72     70.01 o 
  -9   7  12      213.92      309.56     49.46 o 
  -8   7  12      704.16      762.99     49.07 o 
  -7   7  12     1212.03     1440.71     87.06 o 
  -6   7  12     1194.85     1100.10     49.52 o 
  -5   7  12     4264.82     4275.37    100.05 o 
  -4   7  12      590.95      856.13    127.62 o 
  -3   7  12     1843.58     1771.36     85.64 o 
  -2   7  12     2668.34     2663.82     34.09 o 
  -1   7  12     3333.52     3208.20     91.11 o 
   0   7  12      426.85      421.14     19.28 o 
   1   7  12     3907.91     4074.40     66.07 o 
   2   7  12     2395.68     2402.56     65.05 o 
   3   7  12     1591.03     1670.43     39.51 o 
   4   7  12      449.16      501.36     33.16 o 
   5   7  12       58.34       54.04     18.88 o 
   6   7  12       85.62       92.10     17.47 o 
   7   7  12      138.16      160.57     30.34 o 
   8   7  12       17.12        7.88     13.98 o 
   9   7  12      129.41      145.55     20.34 o 
  10   7  12       14.20       15.49     19.21 o 
  11   7  12      301.87      411.56     80.94 o 
  12   7  12       15.27       -1.27     28.69 o 
  13   7  12      802.75      762.74     58.89 o 
  14   7  12      117.13       60.05     36.45 o 
  15   7  12      485.52      533.56     77.55 o 
 -15   8  12        3.40       40.57     39.92 o 
 -14   8  12      234.97      238.11     49.42 o 
 -13   8  12      163.18      270.81    138.81 o 
 -12   8  12        0.80       -7.97     38.48 o 
 -11   8  12      433.40      577.47     57.40 o 
 -10   8  12      109.26       86.48     61.37 o 
  -9   8  12      465.05      656.24     82.98 o 
  -8   8  12      153.19      137.31     50.42 o 
  -7   8  12      124.68      126.19     41.96 o 
  -6   8  12       17.02      -26.24     31.10 o 
  -5   8  12      428.78      431.06    139.53 o 
  -4   8  12      171.08      156.47     43.69 o 
  -3   8  12      251.23      218.90     37.38 o 
  -2   8  12      442.60      391.78     52.93 o 
  -1   8  12       67.64       58.48     13.09 o 
   0   8  12      174.43      152.70     16.60 o 
   1   8  12      224.14      278.10     24.61 o 
   2   8  12      230.36      214.28     16.16 o 
   3   8  12      529.54      537.55     23.83 o 
   4   8  12      140.98      148.98     24.73 o 
   5   8  12      492.11      516.73     24.88 o 
   6   8  12      176.99      178.90     24.97 o 
   7   8  12       91.30      108.55     19.45 o 
   8   8  12      158.70      243.58     28.87 o 
   9   8  12      239.35      358.60     43.44 o 
  10   8  12       80.12      105.70     20.53 o 
  11   8  12       65.17       29.10     24.06 o 
  12   8  12       65.55       34.70     66.36 o 
  13   8  12       73.61       24.55     32.78 o 
  14   8  12      248.31      260.63     44.98 o 
 -14   9  12        5.31       12.75     56.25 o 
 -13   9  12      120.31       80.98     48.83 o 
 -12   9  12        1.21        7.83     35.26 o 
 -11   9  12       45.31       86.14    116.60 o 
 -10   9  12      335.83      460.42     84.69 o 
  -9   9  12      857.30      960.66    109.69 o 
  -8   9  12      138.22      144.61     65.05 o 
  -7   9  12      196.81      197.82     51.34 o 
  -6   9  12      287.91      281.43     77.37 o 
  -5   9  12     1060.46     1143.88    124.46 o 
  -4   9  12       59.16       99.17     36.13 o 
  -3   9  12      421.14      432.33     52.70 o 
  -2   9  12      851.81      912.30     60.71 o 
  -1   9  12      693.45      681.45     35.82 o 
   0   9  12      454.25      475.55     27.22 o 
   1   9  12     1457.74     1404.17     36.92 o 
   2   9  12      680.64      678.18     23.73 o 
   3   9  12      663.20      657.45     24.62 o 
   4   9  12      565.85      590.95     22.64 o 
   5   9  12       38.27       47.75     19.16 o 
   6   9  12      490.71      512.99     47.53 o 
   7   9  12        1.50       29.73     16.75 o 
   8   9  12       87.78      103.07     16.80 o 
   9   9  12       88.03       98.46     20.05 o 
  10   9  12      120.03      165.18     22.29 o 
  11   9  12        0.60      -13.58     21.14 o 
  12   9  12      299.56      333.20     52.02 o 
  13   9  12      111.99       87.59     37.33 o 
 -13  10  12        7.92       65.48     50.42 o 
 -12  10  12       35.68       43.97     60.05 o 
 -11  10  12      212.46      129.44     72.64 o 
 -10  10  12       10.65       12.22     36.18 o 
  -9  10  12      538.57      602.66     97.75 o 
  -8  10  12        1.93      -42.48     51.98 o 
  -7  10  12      540.58      718.01     75.86 o 
  -6  10  12      139.51      198.92     48.15 o 
  -5  10  12      506.94      601.86     69.09 o 
  -4  10  12      375.12      447.89     76.88 o 
  -3  10  12      846.99      798.83     58.16 o 
  -2  10  12     1411.13     1354.17     98.22 o 
  -1  10  12       16.73       12.29     35.35 o 
   0  10  12     1813.78     1763.93     43.07 o 
   1  10  12      232.29      244.94     14.87 o 
   2  10  12       12.58       16.25     12.56 o 
   3  10  12       53.31       58.06     15.93 o 
   4  10  12       26.84       48.81     17.29 o 
   5  10  12       12.72       -5.52     15.37 o 
   6  10  12        3.32       -7.53     18.87 o 
   7  10  12        8.47       21.85     16.13 o 
   8  10  12       42.45       38.37     19.83 o 
   9  10  12      209.59      203.40     19.48 o 
  10  10  12       12.15       23.22     19.46 o 
  11  10  12        1.68       -2.23     24.27 o 
  12  10  12        1.80       17.62     27.05 o 
 -11  11  12       25.71       49.16     44.06 o 
 -10  11  12        0.78      -62.82     70.07 o 
  -9  11  12      294.76      242.03     74.52 o 
  -8  11  12        0.45      -53.52     53.52 o 
  -7  11  12      448.11      461.83     69.57 o 
  -6  11  12       48.58       64.36     48.35 o 
  -5  11  12      489.63      428.91     65.30 o 
  -4  11  12        4.24       19.01     37.21 o 
  -3  11  12      178.14      137.42     66.32 o 
  -2  11  12       79.45       83.68     42.26 o 
  -1  11  12       34.53       15.56     36.48 o 
   0  11  12       97.28       63.56     31.68 o 
   1  11  12      372.42      412.90     48.17 o 
   2  11  12      282.91      270.18     20.98 o 
   3  11  12      206.06      197.85     30.08 o 
   4  11  12      605.91      638.27     25.92 o 
   5  11  12       27.95        9.22     22.28 o 
   6  11  12      242.40      237.16     25.69 o 
   7  11  12      302.30      302.64     22.17 o 
   8  11  12       72.64       92.09     19.45 o 
   9  11  12       16.97       33.13     20.16 o 
  10  11  12        2.25        5.59     16.65 o 
  -8  12  12      388.83      265.46     85.58 o 
  -7  12  12       99.27      111.58     71.97 o 
  -6  12  12      259.58      285.44     64.21 o 
  -5  12  12       67.68       73.42     63.83 o 
  -4  12  12      167.35      239.43     78.00 o 
  -3  12  12      109.25      116.35     39.07 o 
  -2  12  12      294.70      300.85     44.87 o 
  -1  12  12        4.84       44.30     33.28 o 
   0  12  12      718.19      703.14     57.77 o 
   1  12  12       97.59      131.56     34.81 o 
   2  12  12      132.72      113.71     32.72 o 
   3  12  12      153.92      154.81     35.92 o 
   4  12  12       57.18       22.92     15.62 o 
   5  12  12       44.37       33.33     15.99 o 
   6  12  12       65.27       34.40     18.60 o 
   7  12  12       10.09      -15.21     15.21 o 
   8  12  12       12.59      -32.02     32.02 o 
  -4  13  12       29.14       12.61    104.00 o 
  -3  13  12        0.53        4.40     31.25 o 
  -2  13  12       57.11       41.73     38.73 o 
  -1  13  12       62.35      -13.16     31.41 o 
   0  13  12        5.74       36.49     37.52 o 
   1  13  12        0.04       56.43     32.19 o 
   2  13  12       77.15       63.93     35.27 o 
   3  13  12        0.68        5.97     26.65 o 
   4  13  12       23.35       70.97     98.08 o 
 -19   1  13       48.04       82.71     29.66 o 
 -18   1  13      641.17      679.22     53.64 o 
 -17   1  13      885.82      885.50     36.57 o 
 -16   1  13     4843.94     4779.78     77.51 o 
 -15   1  13      240.21      265.29     21.19 o 
 -14   1  13     5861.70     5763.02     84.49 o 
 -13   1  13       13.52       -4.54     15.14 o 
 -12   1  13     5966.26     5811.30    109.60 o 
 -11   1  13      730.68      687.89     32.20 o 
 -10   1  13      983.95     1102.27     37.16 o 
  -9   1  13       42.20       50.08     20.05 o 
  -8   1  13     3284.22     3194.05     87.40 o 
  -7   1  13       76.45       83.62     19.50 o 
  -6   1  13     1237.01     1176.65     39.67 o 
  -5   1  13       28.55       53.76     18.16 o 
  -4   1  13      119.63      114.18     22.31 o 
  -3   1  13      160.70      159.74     20.91 o 
  -2   1  13     1165.17     1114.39     51.37 o 
  -1   1  13      772.84      783.18     28.80 o 
   0   1  13      140.78      154.92     20.18 o 
   1   1  13     2543.14     2555.98     52.07 o 
   2   1  13     7240.83     7455.68    125.51 o 
   3   1  13      932.06      823.93     31.85 o 
   4   1  13     5796.28     5590.80     86.17 o 
   5   1  13     2794.97     2701.00     70.94 o 
   6   1  13     2290.74     2121.07     52.15 o 
   7   1  13     2124.04     2038.23     65.90 o 
   8   1  13     4001.20     3979.89     83.25 o 
   9   1  13     3383.47     3466.62     53.65 o 
  10   1  13       26.62       33.26     16.04 o 
  11   1  13     7781.90     7155.33    140.30 o 
  12   1  13     1150.25     1110.66    102.69 o 
  13   1  13     4863.17     4822.96    136.37 o 
  14   1  13      144.20      157.85     33.78 o 
  15   1  13     2555.14     2525.20     92.12 o 
  16   1  13      315.63      420.33     43.85 o 
  17   1  13      148.02      102.60     46.32 o 
  18   1  13        2.38      -34.31     34.31 o 
 -18   2  13       21.43       22.87     15.32 o 
 -17   2  13      242.15      228.83     23.89 o 
 -16   2  13      147.85      164.26     25.67 o 
 -15   2  13      948.29      909.14     37.56 o 
 -14   2  13      265.36      224.33     21.90 o 
 -13   2  13     1633.28     1664.76     43.00 o 
 -12   2  13      269.32      269.78     31.44 o 
 -11   2  13      233.12      334.06     36.17 o 
 -10   2  13      844.91      744.97     28.58 o 
  -9   2  13      108.92      132.20     21.86 o 
  -8   2  13      559.09      522.79     26.30 o 
  -7   2  13      781.66      783.80     34.27 o 
  -6   2  13      247.02      260.95     22.50 o 
  -5   2  13      192.05      216.01     28.22 o 
  -4   2  13      194.95      206.96     21.59 o 
  -3   2  13      546.17      552.07     27.11 o 
  -2   2  13      285.16      376.35     24.52 o 
  -1   2  13     3145.35     3098.98     60.75 o 
   0   2  13       18.96       27.89     18.14 o 
   1   2  13       93.37       79.26     19.08 o 
   2   2  13      211.77      236.00     19.30 o 
   3   2  13      850.93      800.49     33.73 o 
   4   2  13     1867.07     1783.57     51.91 o 
   5   2  13     2138.31     1956.99     44.56 o 
   6   2  13     1276.19     1262.96     43.36 o 
   7   2  13     2180.02     2265.66     44.72 o 
   8   2  13      570.63      494.99    102.15 o 
   9   2  13       43.60       33.67     18.83 o 
  10   2  13     1001.87     1047.33     54.28 o 
  11   2  13        7.07      -40.78     40.78 o 
  12   2  13     2002.17     1755.48     74.68 o 
  13   2  13      186.07      159.33     13.19 o 
  14   2  13      373.90      339.06    100.27 o 
  15   2  13        3.13       15.32     30.91 o 
  16   2  13      150.74       93.27     46.52 o 
  17   2  13        7.87       57.27     36.27 o 
  18   2  13        7.83      -24.35     60.78 o 
 -18   3  13      806.66      776.83     35.84 o 
 -17   3  13      379.38      391.07     25.96 o 
 -16   3  13     2363.45     2183.45     63.48 o 
 -15   3  13        1.16        5.78     11.66 o 
 -14   3  13     2219.28     2167.77     45.63 o 
 -13   3  13       21.04       26.00     17.71 o 
 -12   3  13     4053.93     3640.90     55.82 o 
 -11   3  13      362.64      395.00     26.76 o 
 -10   3  13      182.05      161.02     18.40 o 
  -9   3  13        0.35      -13.09     13.09 o 
  -8   3  13     2146.79     2276.72     58.36 o 
  -7   3  13       27.83       18.56     15.03 o 
  -6   3  13      109.90      138.47     16.51 o 
  -5   3  13       64.98       58.87     14.83 o 
  -4   3  13     1885.94     1862.00     35.50 o 
  -3   3  13      917.66      906.17     34.74 o 
  -2   3  13        5.26        3.61     11.87 o 
  -1   3  13     1588.47     1647.61     35.42 o 
   0   3  13     2631.33     2460.88     42.81 o 
   1   3  13      589.28      576.64     44.63 o 
   2   3  13     3141.53     3241.90     88.35 o 
   3   3  13      148.94      150.19     22.36 o 
   4   3  13     1497.93     1476.26     51.32 o 
   5   3  13      633.59      652.13     28.52 o 
   6   3  13     2532.46     2643.45    149.23 o 
   7   3  13     3005.36     3301.13     71.05 o 
   8   3  13     2443.15     2567.50     47.33 o 
   9   3  13     1331.12     1313.24    129.56 o 
  10   3  13      101.74      110.03     33.91 o 
  11   3  13     4159.91     3844.21    105.84 o 
  12   3  13      132.64      123.20     34.86 o 
  13   3  13     1048.74     1158.20    114.74 o 
  14   3  13       24.67       18.38     35.65 o 
  15   3  13      925.13      798.99     99.82 o 
  16   3  13      148.01      166.84     39.63 o 
  17   3  13      355.22      373.39     49.73 o 
 -18   4  13       55.22       72.85     32.00 o 
 -17   4  13      746.06      774.91     52.87 o 
 -16   4  13       53.82       58.77     16.63 o 
 -15   4  13     2125.94     2120.31     60.11 o 
 -14   4  13      140.91      163.41     13.01 o 
 -13   4  13     3539.32     3448.69     67.54 o 
 -12   4  13       55.08       35.85     16.32 o 
 -11   4  13     2344.65     2232.79     44.14 o 
 -10   4  13       13.87       10.80     12.12 o 
  -9   4  13     1043.91      900.69     36.98 o 
  -8   4  13        6.22       26.65      9.35 o 
  -7   4  13     1373.13     1408.10     57.50 o 
  -6   4  13       49.73       64.14     12.22 o 
  -5   4  13      126.79      125.73     12.55 o 
  -4   4  13     1096.37     1096.13     33.47 o 
  -3   4  13      541.09      584.35     23.55 o 
  -2   4  13      942.93      942.20     53.80 o 
  -1   4  13     3020.19     3144.00     61.85 o 
   0   4  13       22.41       42.46     17.42 o 
   1   4  13     1898.87     1834.97     52.78 o 
   2   4  13     1277.28     1316.81     49.17 o 
   3   4  13     3973.47     4063.06     68.07 o 
   4   4  13      596.18      553.83     29.80 o 
   5   4  13      731.20      837.55     50.46 o 
   6   4  13      480.23      469.55     26.76 o 
   7   4  13      704.01      735.33     43.52 o 
   8   4  13     1637.97     1430.60     84.71 o 
   9   4  13      355.16      324.90     35.25 o 
  10   4  13     4464.23     4149.28    109.01 o 
  11   4  13      761.81      946.42     63.80 o 
  12   4  13     1836.66     1903.01     88.53 o 
  13   4  13      501.03      596.26     67.25 o 
  14   4  13      922.91      808.84     76.62 o 
  15   4  13       40.63       47.83     34.96 o 
  16   4  13      401.06      376.90     43.21 o 
  17   4  13        0.23       16.88     35.00 o 
 -17   5  13       62.54       86.51     31.55 o 
 -16   5  13       88.29       75.21     25.41 o 
 -15   5  13        4.41       56.49     35.53 o 
 -14   5  13      197.56      187.31     26.76 o 
 -13   5  13       26.49       49.08     16.67 o 
 -12   5  13      609.01      551.53     67.44 o 
 -11   5  13       10.35       40.18     12.79 o 
 -10   5  13      143.03       97.12     24.50 o 
  -9   5  13      253.59      224.55      9.94 o 
  -8   5  13      285.00      227.43     25.42 o 
  -7   5  13      340.56      369.20     42.17 o 
  -6   5  13      141.26      149.77     12.43 o 
  -5   5  13      209.74      234.22     16.91 o 
  -4   5  13        0.29       12.28     14.85 o 
  -3   5  13      850.61      905.89     40.14 o 
  -2   5  13      349.62      410.41     30.28 o 
  -1   5  13     1760.53     1776.78     50.37 o 
   0   5  13       12.00       -2.28     11.59 o 
   1   5  13     1628.71     1700.48     35.99 o 
   2   5  13      494.13      514.11     21.00 o 
   3   5  13      194.61      206.88     23.45 o 
   4   5  13      236.61      265.85     18.26 o 
   5   5  13       47.62       15.03     16.55 o 
   6   5  13      191.12      178.83     23.03 o 
   7   5  13      303.78      339.09     28.23 o 
   8   5  13      556.00      533.94     33.43 o 
   9   5  13      241.77      278.45     42.30 o 
  10   5  13       84.84       98.14     34.90 o 
  11   5  13     1026.88      945.37     53.32 o 
  12   5  13       45.75       56.37     41.25 o 
  13   5  13      258.93      296.74     41.54 o 
  14   5  13      295.23      450.85    105.27 o 
  15   5  13      193.66      212.41     43.30 o 
  16   5  13       88.77       66.97     35.88 o 
 -17   6  13     1028.74     1114.49    120.96 o 
 -16   6  13       70.53      105.14     30.78 o 
 -15   6  13     1321.36     1339.33     74.04 o 
 -14   6  13        2.67      -10.76     21.57 o 
 -13   6  13     1711.33     1554.68     86.79 o 
 -12   6  13      150.47      148.33     55.79 o 
 -11   6  13     1780.88     1907.14     87.00 o 
 -10   6  13      134.73      102.97     29.38 o 
  -9   6  13     1083.92     1000.32     56.36 o 
  -8   6  13      407.00      352.41     35.09 o 
  -7   6  13     1410.49     1401.61     60.15 o 
  -6   6  13      174.44      135.45     31.38 o 
  -5   6  13       90.28       58.85     29.09 o 
  -4   6  13       74.27       87.92      7.14 o 
  -3   6  13       38.88       46.02      9.85 o 
  -2   6  13      662.80      696.02     19.16 o 
  -1   6  13     3581.66     3577.18     52.39 o 
   0   6  13      924.83      870.68     26.31 o 
   1   6  13      726.25      790.91     22.32 o 
   2   6  13     2671.73     2616.04     56.55 o 
   3   6  13     6135.17     6175.01    104.23 o 
   4   6  13     1382.48     1419.85     41.88 o 
   5   6  13      848.81      859.78     40.03 o 
   6   6  13     1962.63     2128.03     42.57 o 
   7   6  13     1864.08     1984.57     51.55 o 
   8   6  13     1722.96     1781.15     57.63 o 
   9   6  13      489.11      549.63     44.48 o 
  10   6  13     3335.62     3183.49     78.57 o 
  11   6  13      404.32      392.80     40.39 o 
  12   6  13     1474.66     1455.99     72.54 o 
  13   6  13      120.00      105.13     40.74 o 
  14   6  13     1257.44     1205.88    100.26 o 
  15   6  13      189.35      165.97     42.35 o 
  16   6  13     1196.25     1299.66     76.30 o 
 -16   7  13       42.58       29.79     31.26 o 
 -15   7  13       10.40       -6.09     30.43 o 
 -14   7  13        3.52       24.84     33.12 o 
 -13   7  13       26.86        0.61     46.18 o 
 -12   7  13       79.78      109.36     50.63 o 
 -11   7  13        0.41       41.66     43.42 o 
 -10   7  13       65.18       89.49     33.89 o 
  -9   7  13       56.76       45.12     37.75 o 
  -8   7  13        0.07      -26.78     29.31 o 
  -7   7  13       24.22       28.64     25.90 o 
  -6   7  13      106.50       79.21     31.30 o 
  -5   7  13      129.38      138.46     29.65 o 
  -4   7  13      823.34      775.03     53.72 o 
  -3   7  13     1290.51     1178.90     61.53 o 
  -2   7  13       18.52       20.58     12.14 o 
  -1   7  13     1070.69     1027.02     24.78 o 
   0   7  13     1106.90     1154.85     30.19 o 
   1   7  13      479.16      546.68     34.04 o 
   2   7  13       28.23       16.96     12.45 o 
   3   7  13       51.89       83.44     14.97 o 
   4   7  13      505.13      509.30     24.77 o 
   5   7  13      165.45      206.68     25.75 o 
   6   7  13       24.22       28.90     19.48 o 
   7   7  13      216.23      257.73     21.69 o 
   8   7  13       12.30       21.96     17.28 o 
   9   7  13      110.19      100.49     21.79 o 
  10   7  13      104.35       69.83     32.60 o 
  11   7  13      374.71      371.57     41.68 o 
  12   7  13        9.56       15.27     27.28 o 
  13   7  13        0.56      -36.25     36.25 o 
  14   7  13       46.89        7.15     35.36 o 
  15   7  13        1.92        9.14     31.16 o 
 -15   8  13      756.50      449.15    157.06 o 
 -14   8  13        3.83      -40.70     46.69 o 
 -13   8  13      891.17      808.32     69.48 o 
 -12   8  13       62.99       75.99     65.50 o 
 -11   8  13      893.00      898.74     96.85 o 
 -10   8  13      288.26      361.23     64.48 o 
  -9   8  13      918.06      958.89     67.58 o 
  -8   8  13      479.08      544.60     65.67 o 
  -7   8  13      999.07      909.67    107.86 o 
  -6   8  13      223.25      179.11     45.56 o 
  -5   8  13        1.17       33.59     32.15 o 
  -4   8  13      140.11       50.96     60.31 o 
  -3   8  13       46.82       28.74     30.54 o 
  -2   8  13       97.48       70.48     32.22 o 
  -1   8  13      853.98      840.34     36.87 o 
   0   8  13      984.76     1052.40     29.94 o 
   1   8  13       17.41        8.24     11.98 o 
   2   8  13      896.61      853.48     32.28 o 
   3   8  13     1476.36     1511.37     32.96 o 
   4   8  13      634.31      680.13     46.01 o 
   5   8  13     1363.96     1399.59     42.47 o 
   6   8  13     1057.17     1041.85     39.29 o 
   7   8  13      881.29      874.31     39.32 o 
   8   8  13      928.98      891.25     63.16 o 
   9   8  13       15.74       19.90     17.34 o 
  10   8  13      775.98      896.14     40.08 o 
  11   8  13      206.55      215.90     35.64 o 
  12   8  13      525.02      528.03     57.44 o 
  13   8  13      202.97      221.32     43.73 o 
  14   8  13      286.06      203.00     61.34 o 
 -14   9  13       95.88       72.08     74.65 o 
 -13   9  13        8.72     -124.64    134.57 o 
 -12   9  13      566.46      729.17     77.00 o 
 -11   9  13        0.31       73.03     47.38 o 
 -10   9  13      155.24      201.04     59.84 o 
  -9   9  13      152.69      162.64     64.89 o 
  -8   9  13      264.24      271.35     60.81 o 
  -7   9  13       17.79       50.01     37.17 o 
  -6   9  13       27.49      -17.63     52.33 o 
  -5   9  13     1161.85     1131.46     87.95 o 
  -4   9  13      137.39      176.13     40.53 o 
  -3   9  13     1174.55     1272.82     99.28 o 
  -2   9  13      724.80      906.87    165.52 o 
  -1   9  13      383.54      361.54     12.62 o 
   0   9  13      425.19      402.25     20.81 o 
   1   9  13       10.12        2.17     10.06 o 
   2   9  13       55.94       41.73     20.61 o 
   3   9  13       55.98       68.85     16.77 o 
   4   9  13     1136.09     1145.58     34.42 o 
   5   9  13        1.86       20.49     17.42 o 
   6   9  13      231.98      285.37     30.01 o 
   7   9  13      187.10      199.25     32.62 o 
   8   9  13      353.48      414.85     25.94 o 
   9   9  13      112.14      120.10     23.35 o 
  10   9  13       38.14       44.49     16.56 o 
  11   9  13      165.92      151.42     27.98 o 
  12   9  13       32.42       38.02     28.51 o 
  13   9  13      251.37      249.39     39.23 o 
 -12  10  13       85.07      100.52     53.88 o 
 -11  10  13       86.74       70.02     55.61 o 
 -10  10  13       34.82       12.66     52.56 o 
  -9  10  13      227.77      303.95     83.02 o 
  -8  10  13      577.00      554.13     75.73 o 
  -7  10  13        1.14       89.82     64.49 o 
  -6  10  13        1.16       11.06     42.19 o 
  -5  10  13       17.96      -39.29     50.89 o 
  -4  10  13      186.32      148.28     49.60 o 
  -3  10  13       19.39       39.48     37.38 o 
  -2  10  13      102.87      101.58     41.94 o 
  -1  10  13      225.90      232.48     40.75 o 
   0  10  13     1025.70      995.80     46.26 o 
   1  10  13        9.99       -5.69     11.21 o 
   2  10  13      374.43      389.31     31.64 o 
   3  10  13       82.45       68.54     20.05 o 
   4  10  13     1150.45     1149.34     30.01 o 
   5  10  13      787.28      737.14     41.62 o 
   6  10  13      749.04      815.81     32.83 o 
   7  10  13       66.89       57.17     16.38 o 
   8  10  13      758.35      804.16     46.31 o 
   9  10  13        2.06       20.42     16.25 o 
  10  10  13      247.06      295.54     45.09 o 
  11  10  13      153.00      144.38     27.00 o 
 -10  11  13       66.55      105.67     75.10 o 
  -9  11  13       10.25       -3.55     45.38 o 
  -8  11  13       61.55       60.90     47.93 o 
  -7  11  13        0.89      -30.24    110.47 o 
  -6  11  13        5.12       19.35     41.87 o 
  -5  11  13      221.93      232.85     56.83 o 
  -4  11  13      165.10      127.97     40.10 o 
  -3  11  13      102.96       92.70     42.80 o 
  -2  11  13      259.34      297.32     45.09 o 
  -1  11  13       27.93        7.70     33.17 o 
   0  11  13      142.28      149.38     40.20 o 
   1  11  13       77.62       73.94     31.98 o 
   2  11  13       65.76       69.29     19.59 o 
   3  11  13      147.50      120.53     21.16 o 
   4  11  13      834.31      833.20     28.97 o 
   5  11  13      331.72      285.44     28.37 o 
   6  11  13      545.14      635.95     38.98 o 
   7  11  13      460.91      489.72     32.42 o 
   8  11  13      266.20      338.89     26.93 o 
   9  11  13      636.11      581.72     34.63 o 
  -7  12  13       34.57       18.57     45.04 o 
  -6  12  13      302.17      268.24     84.36 o 
  -5  12  13      166.72      155.78     45.28 o 
  -4  12  13      195.45      274.27     75.10 o 
  -3  12  13       19.79       53.92     50.41 o 
  -2  12  13       40.57       58.20     46.88 o 
  -1  12  13        0.53       23.66     32.58 o 
   0  12  13      282.29      302.46     56.93 o 
   1  12  13       18.38      -10.12     28.42 o 
   2  12  13       58.88       84.30     35.73 o 
   3  12  13        3.40       49.22     32.48 o 
   4  12  13      153.91      109.30     31.42 o 
   5  12  13        0.64        1.13     17.40 o 
   6  12  13       34.52       24.95     15.35 o 
  -1  13  13        8.31       28.15     33.91 o 
   0  13  13        1.82       57.98     40.21 o 
   1  13  13        3.32        0.89     49.21 o 
 -18   0  14       22.60       12.18     20.89 o 
 -17   0  14      219.84      193.57     30.78 o 
 -16   0  14      156.82      157.97     30.72 o 
 -15   0  14       25.75       10.75     22.26 o 
 -14   0  14       97.85      236.24     62.07 o 
 -13   0  14      765.54      860.23     46.01 o 
 -12   0  14     1469.10     1472.09     95.87 o 
 -11   0  14      608.08      708.17     60.08 o 
 -10   0  14      429.66      548.48     59.79 o 
  -9   0  14     1535.63     1681.05     72.82 o 
  -8   0  14     8624.27     8621.70    210.67 o 
  -7   0  14     2808.04     2507.94     96.13 o 
  -6   0  14     3262.85     3129.70     88.96 o 
  -5   0  14     7108.62     7370.66    153.56 o 
  -4   0  14     1633.13     1537.90     53.94 o 
  -3   0  14     5233.92     5217.45    125.19 o 
  -2   0  14     3527.53     3789.52    103.73 o 
  -1   0  14    19975.32    19537.74    444.00 o 
   0   0  14     1638.10     1563.19     56.00 o 
   1   0  14    15587.48    14548.80    291.77 o 
   2   0  14      938.14      932.50     73.56 o 
   3   0  14     1614.50     1649.92     51.28 o 
   4   0  14       24.71       27.76     27.04 o 
   5   0  14      805.47      925.46     86.34 o 
   6   0  14      894.80      954.57     59.43 o 
   7   0  14     1979.12     1839.60    185.56 o 
   8   0  14     2220.62     2016.95     68.57 o 
   9   0  14      559.88      540.39     20.86 o 
  10   0  14        2.70       18.30      9.65 o 
  11   0  14      159.36      140.56     27.51 o 
  12   0  14      449.80      291.96    184.28 o 
  13   0  14     1062.23      997.95     76.00 o 
  14   0  14     1381.45     1309.22    108.31 o 
  15   0  14     1535.81     1509.86    136.80 o 
  16   0  14      526.30      586.10     89.85 o 
  17   0  14       69.43       55.72     48.56 o 
 -18   1  14      217.21      203.60     20.97 o 
 -17   1  14        6.47       29.38     16.01 o 
 -16   1  14       56.55       77.84     19.86 o 
 -15   1  14        9.76       49.68     19.89 o 
 -14   1  14       32.47       23.04     16.35 o 
 -13   1  14      204.44      249.89     26.43 o 
 -12   1  14        5.29       -9.31     14.51 o 
 -11   1  14       60.82      141.38     34.61 o 
 -10   1  14      227.39      241.44     29.91 o 
  -9   1  14      593.70      567.60     27.51 o 
  -8   1  14      235.69      304.96     26.72 o 
  -7   1  14      420.30      495.06     34.72 o 
  -6   1  14        2.33       20.73     15.41 o 
  -5   1  14       77.98       73.47     19.28 o 
  -4   1  14      963.30      946.07     35.53 o 
  -3   1  14      175.47      211.73     20.80 o 
  -2   1  14     3498.70     3493.43     62.85 o 
  -1   1  14     3950.66     4026.55     75.33 o 
   0   1  14     1474.88     1596.63     39.35 o 
   1   1  14      932.55      986.36     39.18 o 
   2   1  14      230.50      229.66     29.85 o 
   3   1  14       35.66       40.14     19.88 o 
   4   1  14      625.74      636.42     32.22 o 
   5   1  14       68.74       42.38     28.91 o 
   6   1  14      144.30      143.74     17.18 o 
   7   1  14       62.62       69.34     17.15 o 
   8   1  14      374.76      372.39     16.57 o 
   9   1  14      152.89      166.13     22.97 o 
  10   1  14      223.77      250.04     20.13 o 
  11   1  14      165.84      207.18     18.24 o 
  12   1  14      141.98      127.14     15.46 o 
  13   1  14       12.64      -23.68     46.94 o 
  14   1  14      175.83      200.70     40.16 o 
  15   1  14        2.54       29.76     54.46 o 
  16   1  14       16.03        2.85     35.37 o 
  17   1  14      289.92      287.80     79.52 o 
 -18   2  14       82.37       60.51     21.70 o 
 -17   2  14        2.27      -12.89     14.84 o 
 -16   2  14       97.41       75.78     20.23 o 
 -15   2  14      234.19      193.17     21.57 o 
 -14   2  14        8.48       -1.60     14.59 o 
 -13   2  14      695.86      681.87     25.60 o 
 -12   2  14      276.04      329.91     28.87 o 
 -11   2  14     1587.56     1643.94     53.27 o 
 -10   2  14       18.37       21.76     13.49 o 
  -9   2  14     1445.72     1428.09     44.30 o 
  -8   2  14     2679.73     2803.54     67.28 o 
  -7   2  14     2125.17     2082.49     43.96 o 
  -6   2  14       55.64       44.59     17.27 o 
  -5   2  14     5704.54     5484.02     80.80 o 
  -4   2  14      126.32      117.57     19.20 o 
  -3   2  14    11488.26    11079.13    200.54 o 
  -2   2  14       61.93       90.09     29.29 o 
  -1   2  14    24917.44    24621.48    440.90 o 
   0   2  14      397.68      436.66     29.06 o 
   1   2  14    14509.21    14711.32    254.32 o 
   2   2  14       56.14       46.64     17.13 o 
   3   2  14     2972.76     3037.34     67.85 o 
   4   2  14      138.66      123.19     22.73 o 
   5   2  14     1024.74     1105.97     45.35 o 
   6   2  14       50.44       66.03     15.90 o 
   7   2  14       72.07       71.36     15.07 o 
   8   2  14     1235.85     1311.30     32.33 o 
   9   2  14      141.52      156.99     11.91 o 
  10   2  14        9.51       22.07     30.96 o 
  11   2  14     1199.11     1153.43     65.70 o 
  12   2  14      601.24      610.12     31.10 o 
  13   2  14     1099.23      984.18     52.76 o 
  14   2  14      958.94      944.57     64.13 o 
  15   2  14     1053.75     1019.44     58.08 o 
  16   2  14      252.37      228.57     55.01 o 
  17   2  14      287.37      273.08     44.29 o 
 -18   3  14      159.42      123.02     33.18 o 
 -17   3  14       31.96       42.46     14.00 o 
 -16   3  14      105.88       73.69     20.86 o 
 -15   3  14        0.85       20.89     20.70 o 
 -14   3  14       80.75      102.41     21.69 o 
 -13   3  14      273.59      267.37     30.11 o 
 -12   3  14      104.05       97.60     19.41 o 
 -11   3  14      454.25      498.53     22.05 o 
 -10   3  14     2248.92     2163.11     36.07 o 
  -9   3  14     1420.16     1495.22     42.23 o 
  -8   3  14     1221.30     1292.55     39.05 o 
  -7   3  14       17.93        2.77     11.15 o 
  -6   3  14      803.26      842.05     26.09 o 
  -5   3  14      425.72      455.51     23.72 o 
  -4   3  14     1858.76     1814.54     43.59 o 
  -3   3  14      653.71      645.52     29.02 o 
  -2   3  14     6374.90     6204.85    100.03 o 
  -1   3  14     1763.24     1817.42     44.87 o 
   0   3  14     5643.31     5583.89     93.06 o 
   1   3  14       38.76       23.28     20.66 o 
   2   3  14      637.18      659.91     41.49 o 
   3   3  14      753.56      785.80     33.34 o 
   4   3  14      958.51      972.39     34.76 o 
   5   3  14      241.34      285.92     30.17 o 
   6   3  14       23.93       15.11     23.29 o 
   7   3  14     1103.36     1186.59     31.55 o 
   8   3  14      849.23      887.55     50.47 o 
   9   3  14      259.50      336.62     48.18 o 
  10   3  14       13.16       13.94     26.55 o 
  11   3  14       13.75        8.77     29.96 o 
  12   3  14      606.57      654.94     82.28 o 
  13   3  14      196.28      181.93     46.33 o 
  14   3  14     1265.54     1182.91     96.87 o 
  15   3  14       98.70       24.93     32.56 o 
  16   3  14      273.05      181.35     42.68 o 
  17   3  14      595.34      525.10     77.68 o 
 -17   4  14      148.89      172.88     37.94 o 
 -16   4  14       11.02       -1.93     20.33 o 
 -15   4  14      248.03      239.19     42.50 o 
 -14   4  14       22.75        6.48     11.07 o 
 -13   4  14       15.50       11.86      9.65 o 
 -12   4  14        1.85       12.62     14.26 o 
 -11   4  14      341.99      351.03     19.86 o 
 -10   4  14        0.76       -3.25      9.74 o 
  -9   4  14      380.86      436.61     30.29 o 
  -8   4  14     2601.97     2555.69     49.05 o 
  -7   4  14      379.99      373.25     26.13 o 
  -6   4  14      785.93      810.58     30.22 o 
  -5   4  14      378.72      377.60     34.38 o 
  -4   4  14      986.65      971.28     29.22 o 
  -3   4  14     2998.93     3109.61     59.46 o 
  -2   4  14       74.08       56.07     23.59 o 
  -1   4  14     2909.26     2827.83     73.59 o 
   0   4  14       26.65       25.54     19.81 o 
   1   4  14     4876.37     4848.85     96.45 o 
   2   4  14      124.89      130.10     21.48 o 
   3   4  14     2290.46     2257.86     83.51 o 
   4   4  14       64.54       71.24     19.90 o 
   5   4  14      999.82      993.70     43.54 o 
   6   4  14      243.90      240.34     17.90 o 
   7   4  14       50.32       52.07     13.68 o 
   8   4  14      111.92      112.28     27.30 o 
   9   4  14      534.38      487.54     48.69 o 
  10   4  14       67.38       31.55     37.39 o 
  11   4  14      227.42      233.29     37.56 o 
  12   4  14      691.47      727.45     62.97 o 
  13   4  14       25.11       21.84     30.74 o 
  14   4  14      451.31      489.82     50.79 o 
  15   4  14       47.03       10.04     44.45 o 
  16   4  14       77.99       17.15     31.79 o 
 -17   5  14      123.32      125.98     29.14 o 
 -16   5  14      218.10      235.66     37.95 o 
 -15   5  14        1.55      -21.66     29.27 o 
 -14   5  14        9.86      -19.77     26.51 o 
 -13   5  14      138.11      119.10     29.17 o 
 -12   5  14      332.95      288.80     67.63 o 
 -11   5  14     1322.48     1264.07     36.75 o 
 -10   5  14     2231.24     2075.07     68.95 o 
  -9   5  14     1015.52      913.08     35.32 o 
  -8   5  14      684.39      688.28     34.83 o 
  -7   5  14      770.24      769.00     32.24 o 
  -6   5  14     3602.54     3589.25     60.11 o 
  -5   5  14      434.95      425.14     38.79 o 
  -4   5  14     8116.70     7627.71    215.70 o 
  -3   5  14       82.41       90.53     17.51 o 
  -2   5  14     7650.71     7418.98    132.92 o 
  -1   5  14       20.19       24.75     18.17 o 
   0   5  14     9671.49     9840.97    196.77 o 
   1   5  14     1109.19     1180.62     49.08 o 
   2   5  14     3767.92     3880.72     67.02 o 
   3   5  14      481.61      502.05     24.08 o 
   4   5  14      943.45      988.54     32.18 o 
   5   5  14        0.73       28.11     19.07 o 
   6   5  14      243.53      217.65     26.60 o 
   7   5  14       16.30       16.24     24.68 o 
   8   5  14      973.99      880.49     45.87 o 
   9   5  14        1.79       10.11     21.06 o 
  10   5  14       17.32       17.88     34.55 o 
  11   5  14        5.37       16.34     44.62 o 
  12   5  14      497.55      531.77     51.01 o 
  13   5  14      435.97      453.49     66.23 o 
  14   5  14      466.58      443.49     68.61 o 
  15   5  14      397.04      347.04     49.62 o 
  16   5  14      707.95      480.92    133.15 o 
 -16   6  14      261.51      219.24     38.09 o 
 -15   6  14      445.63      484.52     42.79 o 
 -14   6  14       61.99       61.89     31.13 o 
 -13   6  14       77.09       81.42     35.71 o 
 -12   6  14      252.43      376.31    103.93 o 
 -11   6  14       28.56       73.95     38.82 o 
 -10   6  14      157.50      168.53     33.41 o 
  -9   6  14       94.25      118.04     33.16 o 
  -8   6  14      247.63      171.81     36.42 o 
  -7   6  14      266.29      240.37     32.66 o 
  -6   6  14       26.12       54.70     25.78 o 
  -5   6  14      273.54      310.85     33.96 o 
  -4   6  14      492.25      502.21     17.95 o 
  -3   6  14       15.13       14.27      8.10 o 
  -2   6  14      163.74      200.79     14.21 o 
  -1   6  14      320.13      338.34     18.40 o 
   0   6  14      399.91      434.72     23.75 o 
   1   6  14      993.77      919.98     32.52 o 
   2   6  14       21.27       30.44     13.92 o 
   3   6  14      436.38      434.52     27.81 o 
   4   6  14        3.00       10.16     14.88 o 
   5   6  14      499.69      501.58     34.87 o 
   6   6  14      434.47      488.73     31.10 o 
   7   6  14       15.31       18.51     15.48 o 
   8   6  14      863.70      914.31     40.76 o 
   9   6  14        2.98       15.91     24.96 o 
  10   6  14      213.50      274.76     36.44 o 
  11   6  14       30.88      -22.57     32.27 o 
  12   6  14       19.21       17.30     33.89 o 
  13   6  14        0.24        9.42     54.02 o 
  14   6  14       72.20       80.66     61.55 o 
  15   6  14        4.08       22.78     41.60 o 
 -15   7  14       15.58       44.68     41.18 o 
 -14   7  14       59.76       69.97     39.07 o 
 -13   7  14       40.01        4.07     38.74 o 
 -12   7  14      615.58      445.88     73.42 o 
 -11   7  14      228.22      294.58     75.10 o 
 -10   7  14      625.18      681.45     49.03 o 
  -9   7  14      807.39      736.41     72.19 o 
  -8   7  14      980.01     1166.65     62.10 o 
  -7   7  14      412.03      365.79     42.21 o 
  -6   7  14     1569.62     1659.56     98.76 o 
  -5   7  14        7.88      -21.62     24.69 o 
  -4   7  14     6457.23     6639.32    178.92 o 
  -3   7  14      190.92      151.40     12.66 o 
  -2   7  14     1534.93     1498.20     23.61 o 
  -1   7  14       71.08       66.80     15.19 o 
   0   7  14     3207.91     3015.67     53.05 o 
   1   7  14      475.61      500.86     23.44 o 
   2   7  14     3847.29     3741.31     75.71 o 
   3   7  14      149.90      150.10     21.47 o 
   4   7  14      786.31      811.46     44.95 o 
   5   7  14      566.06      613.09     27.32 o 
   6   7  14      589.37      594.20     32.49 o 
   7   7  14       14.77       15.98     14.63 o 
   8   7  14      494.20      426.31     29.42 o 
   9   7  14        6.56       16.23     14.75 o 
  10   7  14      198.51      179.33     38.65 o 
  11   7  14       34.37       16.07     25.53 o 
  12   7  14      414.49      443.51     46.31 o 
  13   7  14       29.15       26.75     30.21 o 
  14   7  14      279.40      208.13     49.56 o 
 -14   8  14        6.58      -10.74     45.24 o 
 -13   8  14       70.74       73.14     49.46 o 
 -12   8  14       53.47       26.56     60.59 o 
 -11   8  14      209.79      258.24     50.13 o 
 -10   8  14      277.55      348.89     61.75 o 
  -9   8  14      142.96      246.04    135.80 o 
  -8   8  14        9.10      -22.24     34.57 o 
  -7   8  14       45.48      114.82     62.60 o 
  -6   8  14        4.91       61.96     45.64 o 
  -5   8  14      197.12      251.67     47.79 o 
  -4   8  14       45.72       41.91     50.36 o 
  -3   8  14     1549.99     1596.16     97.76 o 
  -2   8  14       38.36       22.14     12.80 o 
  -1   8  14     1841.31     1788.62     62.64 o 
   0   8  14       72.35       53.12     16.63 o 
   1   8  14        3.29       -4.03      9.97 o 
   2   8  14        0.81      -12.22     14.78 o 
   3   8  14        0.92       -8.60     16.89 o 
   4   8  14        3.64       -2.92     15.31 o 
   5   8  14        3.02        3.49     14.57 o 
   6   8  14      241.24      279.96     43.76 o 
   7   8  14       22.97       42.50     16.26 o 
   8   8  14      828.37      879.61     45.24 o 
   9   8  14       15.33      -15.91     19.51 o 
  10   8  14      128.09      129.23     24.36 o 
  11   8  14       45.68       32.21     25.14 o 
  12   8  14        1.46        1.97     25.99 o 
  13   8  14       70.28       30.00     30.52 o 
 -13   9  14        0.00       21.97     46.94 o 
 -12   9  14       94.65      -27.05     52.79 o 
 -11   9  14        4.04       41.62     58.84 o 
 -10   9  14      193.89      201.30     76.99 o 
  -9   9  14      421.58      643.80     62.95 o 
  -8   9  14      955.13      852.44    116.77 o 
  -7   9  14       41.97        0.45     90.83 o 
  -6   9  14      853.69      971.78     81.07 o 
  -5   9  14        8.76      -13.84     50.21 o 
  -4   9  14      928.71      989.97     78.93 o 
  -3   9  14        1.22       21.96     31.91 o 
  -2   9  14      112.47      176.78     40.07 o 
  -1   9  14      297.81      271.76     15.72 o 
   0   9  14     1073.23     1052.00     80.12 o 
   1   9  14       83.84       88.12     14.68 o 
   2   9  14     1777.32     1832.88     69.11 o 
   3   9  14       65.19       44.77     20.53 o 
   4   9  14     1763.30     1775.53     53.46 o 
   5   9  14       65.10       76.03     18.23 o 
   6   9  14      148.37      101.99     19.32 o 
   7   9  14       47.08       45.62     26.99 o 
   8   9  14      108.43       79.14     21.15 o 
   9   9  14       11.43       35.14     20.29 o 
  10   9  14        0.32      -29.36     29.36 o 
  11   9  14      423.62      417.41     37.35 o 
  12   9  14       40.84       49.56     30.39 o 
 -11  10  14       22.19      -31.80     67.95 o 
 -10  10  14      475.07      641.27    107.12 o 
  -9  10  14       90.47       63.75     42.86 o 
  -8  10  14      258.58      245.82    145.95 o 
  -7  10  14      375.40      584.53     60.66 o 
  -6  10  14       34.24       48.77     48.98 o 
  -5  10  14      639.96      794.73     63.65 o 
  -4  10  14       40.09       16.76     37.81 o 
  -3  10  14      268.11      288.81     45.74 o 
  -2  10  14       15.83       55.62     45.62 o 
  -1  10  14     1840.83     1741.48     77.51 o 
   0  10  14       66.33       51.98      8.68 o 
   1  10  14       48.24       58.44     12.68 o 
   2  10  14        6.85        9.22     12.09 o 
   3  10  14       49.41       59.28     21.03 o 
   4  10  14       56.77       48.76     19.78 o 
   5  10  14      406.71      360.23     27.59 o 
   6  10  14      179.64      151.14     20.40 o 
   7  10  14       70.51       75.27     19.26 o 
   8  10  14       52.67       29.48     15.98 o 
   9  10  14        6.35       10.23     15.30 o 
  10  10  14       34.84       34.26     25.50 o 
  -9  11  14        3.25       81.57    131.11 o 
  -8  11  14      131.81       89.09     51.52 o 
  -7  11  14       32.99       53.91     52.70 o 
  -6  11  14      159.77      159.32     53.05 o 
  -5  11  14        6.95        8.31     40.11 o 
  -4  11  14       25.84       23.73     37.58 o 
  -3  11  14       33.07       32.67     42.30 o 
  -2  11  14        1.85       84.54     67.84 o 
  -1  11  14        5.95        5.76     36.71 o 
   0  11  14      144.12       90.91     42.07 o 
   1  11  14        5.50       35.60     38.37 o 
   2  11  14       72.03       78.01     46.42 o 
   3  11  14       15.30       -0.06     12.63 o 
   4  11  14      199.34      146.54     18.51 o 
   5  11  14      290.34      273.48     25.04 o 
   6  11  14       52.05       21.52     16.72 o 
   7  11  14       51.45       31.97     22.10 o 
   8  11  14        6.92       46.52     25.47 o 
  -6  12  14        9.72       28.91     52.12 o 
  -5  12  14      155.01      133.90    133.34 o 
  -4  12  14       51.19       59.14     65.81 o 
  -3  12  14       38.91       76.59     47.44 o 
  -2  12  14       21.36       63.15     43.35 o 
  -1  12  14      923.88     1028.64     86.70 o 
   0  12  14       14.63       73.76     40.77 o 
   1  12  14      258.21      346.18     98.64 o 
   2  12  14       11.02       -9.62     30.70 o 
   3  12  14      208.03      234.77     47.59 o 
   4  12  14       18.33       74.75     84.07 o 
   5  12  14      260.64      251.74     36.61 o 
 -18   1  15       17.37       34.32     20.23 o 
 -17   1  15      533.71      557.23     53.03 o 
 -16   1  15       21.85       52.55     15.82 o 
 -15   1  15     4216.87     3943.16     73.27 o 
 -14   1  15      473.88      538.99     30.34 o 
 -13   1  15     3698.53     3462.05     71.95 o 
 -12   1  15      888.70      801.87     40.33 o 
 -11   1  15     1759.70     1830.06     45.95 o 
 -10   1  15     1761.46     1833.03     47.79 o 
  -9   1  15       94.65      125.38     20.07 o 
  -8   1  15      134.64       93.61     18.57 o 
  -7   1  15     1469.19     1406.65     40.64 o 
  -6   1  15       24.22       51.01     17.36 o 
  -5   1  15       90.53       77.22     20.65 o 
  -4   1  15       42.91       48.05     23.07 o 
  -3   1  15        1.56      -15.48     18.52 o 
  -2   1  15     4982.56     4682.95     85.47 o 
  -1   1  15      247.68      215.12     22.14 o 
   0   1  15     8207.02     8323.33    129.42 o 
   1   1  15     5500.37     5419.03     86.95 o 
   2   1  15     1244.48     1299.79     34.56 o 
   3   1  15     2766.72     3000.25     58.90 o 
   4   1  15     3082.22     3188.42     60.62 o 
   5   1  15     1329.11     1399.14     59.95 o 
   6   1  15     3546.29     3539.78     58.12 o 
   7   1  15      412.92      461.76     25.26 o 
   8   1  15      507.13      625.98     24.79 o 
   9   1  15        7.82        8.36      8.51 o 
  10   1  15     7634.68     7424.49    125.66 o 
  11   1  15        0.83       23.93     10.32 o 
  12   1  15     4816.59     4796.91    101.05 o 
  13   1  15       38.47       18.67     38.74 o 
  14   1  15     3324.51     3232.80     99.60 o 
  15   1  15        7.34       -4.36     30.87 o 
  16   1  15      182.73      196.42     40.93 o 
  17   1  15       90.08       95.63     58.00 o 
 -17   2  15      117.22      116.82     21.90 o 
 -16   2  15       80.90       62.76     16.65 o 
 -15   2  15        9.68       34.84     15.06 o 
 -14   2  15      970.24      928.53     37.02 o 
 -13   2  15       19.80       28.21     16.96 o 
 -12   2  15      394.47      374.33     25.63 o 
 -11   2  15      344.28      296.26     20.03 o 
 -10   2  15        4.95       -9.74     17.08 o 
  -9   2  15       44.94       31.64     16.43 o 
  -8   2  15       34.07       33.70     14.52 o 
  -7   2  15      553.51      545.03     23.16 o 
  -6   2  15      412.47      478.42     32.44 o 
  -5   2  15      755.44      859.11     29.60 o 
  -4   2  15      646.71      637.33     28.94 o 
  -3   2  15        2.50       -1.55     15.27 o 
  -2   2  15      108.27      121.42     31.36 o 
  -1   2  15       65.48       67.69     28.10 o 
   0   2  15     5371.32     5345.68    106.09 o 
   1   2  15     3546.18     3509.00     77.78 o 
   2   2  15     2094.12     2283.11     52.15 o 
   3   2  15     2605.40     2624.06     62.50 o 
   4   2  15     1762.57     1778.12     51.33 o 
   5   2  15      357.63      455.34     37.38 o 
   6   2  15      814.49      826.31     31.04 o 
   7   2  15      431.75      455.44     26.53 o 
   8   2  15       93.49       61.02     22.77 o 
   9   2  15      569.00      573.77     37.61 o 
  10   2  15      110.31       79.11     15.54 o 
  11   2  15     1599.77     1580.95     80.14 o 
  12   2  15       53.08       20.13     18.34 o 
  13   2  15      732.87      871.00    116.24 o 
  14   2  15        5.92       13.94     46.92 o 
  15   2  15        6.96       16.31     35.45 o 
  16   2  15       16.77       31.52     43.81 o 
 -17   3  15      958.33      918.15     67.77 o 
 -16   3  15       14.95       32.89     14.33 o 
 -15   3  15     1477.92     1291.52     35.82 o 
 -14   3  15      302.45      279.93     22.51 o 
 -13   3  15      960.98      917.54     27.45 o 
 -12   3  15      132.40      128.89     15.32 o 
 -11   3  15     2243.11     1978.85     49.75 o 
 -10   3  15      932.07      885.00     26.75 o 
  -9   3  15      308.54      457.60     47.97 o 
  -8   3  15      682.74      651.65     40.45 o 
  -7   3  15      187.78      252.14     26.84 o 
  -6   3  15      515.64      436.02     27.55 o 
  -5   3  15      390.56      438.22     25.22 o 
  -4   3  15     1107.79     1187.85     43.61 o 
  -3   3  15      368.72      313.36     28.00 o 
  -2   3  15     2842.21     2848.19     64.52 o 
  -1   3  15      141.69      210.90     34.95 o 
   0   3  15     4803.87     4765.23     87.28 o 
   1   3  15      121.13      153.63     29.19 o 
   2   3  15      233.09      245.68     44.93 o 
   3   3  15      966.04      973.81     65.41 o 
   4   3  15     1350.89     1304.37     41.31 o 
   5   3  15      130.30      155.82     27.25 o 
   6   3  15     1925.32     1999.38     49.11 o 
   7   3  15     1521.63     1420.37     40.08 o 
   8   3  15      937.05      962.71     63.90 o 
   9   3  15       31.81       48.70     10.87 o 
  10   3  15     4317.47     4321.42    161.60 o 
  11   3  15       52.51       72.99     33.02 o 
  12   3  15     1188.71     1138.61     81.50 o 
  13   3  15        7.12      -19.23     36.67 o 
  14   3  15      802.81      751.02     60.41 o 
  15   3  15       18.97       16.35     36.81 o 
  16   3  15      378.71      489.49     71.93 o 
 -17   4  15        4.24        2.43     32.07 o 
 -16   4  15      795.23      796.00     86.71 o 
 -15   4  15       38.63       40.86     13.20 o 
 -14   4  15     1913.72     1738.45     54.76 o 
 -13   4  15       70.93       58.25     14.01 o 
 -12   4  15     1695.42     1600.78     41.68 o 
 -11   4  15      269.28      260.46     34.40 o 
 -10   4  15      415.45      441.52     22.38 o 
  -9   4  15      288.56      286.95     16.44 o 
  -8   4  15      215.59      239.39     18.04 o 
  -7   4  15      175.28      175.45     25.13 o 
  -6   4  15      464.82      448.46     18.60 o 
  -5   4  15        7.23       11.78     11.77 o 
  -4   4  15       73.96       76.61     15.52 o 
  -3   4  15       93.91       74.58     16.55 o 
  -2   4  15     2071.20     2172.51     40.41 o 
  -1   4  15        7.90        9.81     24.05 o 
   0   4  15     2656.33     2693.78     85.38 o 
   1   4  15     6947.34     7238.29    138.75 o 
   2   4  15     1153.23     1154.22     73.68 o 
   3   4  15      865.65      921.29     36.89 o 
   4   4  15      531.61      693.11     49.16 o 
   5   4  15     1991.60     2122.71     50.15 o 
   6   4  15      416.97      446.63     22.00 o 
   7   4  15      893.69      925.76     49.20 o 
   8   4  15       90.42       84.57     31.54 o 
   9   4  15     2074.87     2189.63     65.35 o 
  10   4  15        1.04        2.19     31.52 o 
  11   4  15     1859.77     1820.33     75.88 o 
  12   4  15       25.99       39.49     41.79 o 
  13   4  15     1083.77     1181.86     97.08 o 
  14   4  15        5.51       -0.81     36.60 o 
  15   4  15      542.42      642.28     68.18 o 
  16   4  15        6.59       44.00     37.31 o 
 -16   5  15       26.36        0.97     23.66 o 
 -15   5  15      150.05      210.30     32.72 o 
 -14   5  15       18.20      -29.56     29.56 o 
 -13   5  15       90.14       92.84     50.99 o 
 -12   5  15       26.02       12.64      7.99 o 
 -11   5  15      707.19      648.49     65.62 o 
 -10   5  15      349.00      352.06     18.77 o 
  -9   5  15      606.76      571.33     27.87 o 
  -8   5  15      275.13      264.52     11.16 o 
  -7   5  15       21.71       12.97      5.08 o 
  -6   5  15       49.06       29.65      8.76 o 
  -5   5  15        3.87       12.72     28.74 o 
  -4   5  15     1344.67     1198.25     44.36 o 
  -3   5  15       37.05       28.70     22.48 o 
  -2   5  15     2500.48     2478.81     59.13 o 
  -1   5  15      172.34      171.86     26.41 o 
   0   5  15      194.98      261.09     23.32 o 
   1   5  15      297.39      320.20     31.03 o 
   2   5  15       49.14       36.69     16.38 o 
   3   5  15      499.81      561.24     27.37 o 
   4   5  15      312.80      320.19     18.26 o 
   5   5  15        0.12       11.44     15.39 o 
   6   5  15      927.34      975.67     39.64 o 
   7   5  15      271.53      241.97     39.07 o 
   8   5  15      293.89      362.27     36.02 o 
   9   5  15       57.55       66.82     29.50 o 
  10   5  15      905.69      806.29     74.06 o 
  11   5  15        0.19       13.11     35.96 o 
  12   5  15      498.62      578.41     63.35 o 
  13   5  15       25.39        3.53     37.78 o 
  14   5  15      355.52      353.17     49.86 o 
  15   5  15       12.07      -13.75     37.46 o 
 -15   6  15       69.37       58.54     29.95 o 
 -14   6  15     1306.66     1347.86     75.70 o 
 -13   6  15      119.32      217.23     49.97 o 
 -12   6  15     1207.61     1259.66     76.32 o 
 -11   6  15        2.02       -1.75     28.80 o 
 -10   6  15      615.92      627.80     60.73 o 
  -9   6  15       85.90       88.66     31.02 o 
  -8   6  15      299.92      429.52     63.60 o 
  -7   6  15       61.42       72.64     36.95 o 
  -6   6  15      141.58      153.54     33.83 o 
  -5   6  15       87.75       94.70      8.04 o 
  -4   6  15       64.40       61.83     11.64 o 
  -3   6  15      473.13      495.52     15.73 o 
  -2   6  15      214.89      204.68     18.10 o 
  -1   6  15      124.47      134.54     15.42 o 
   0   6  15       50.66       45.28     14.36 o 
   1   6  15     8146.83     8198.14    121.79 o 
   2   6  15      271.80      266.75     19.88 o 
   3   6  15     1336.85     1429.80     34.68 o 
   4   6  15      816.25      827.37     30.98 o 
   5   6  15     2175.86     2275.48    104.51 o 
   6   6  15      779.01      860.99     49.24 o 
   7   6  15     1651.80     1728.91     64.11 o 
   8   6  15        6.15      -13.17     20.84 o 
   9   6  15     3968.00     3957.54    113.24 o 
  10   6  15       94.99       75.49     27.29 o 
  11   6  15     1077.29     1008.89    142.46 o 
  12   6  15        9.65       32.86     30.86 o 
  13   6  15      762.68      841.14     59.74 o 
  14   6  15        0.21       36.48     46.70 o 
 -15   7  15       13.98      -56.13     56.13 o 
 -14   7  15        4.73      -38.83     58.02 o 
 -13   7  15        9.21       61.85     34.06 o 
 -12   7  15       27.03       68.91     32.37 o 
 -11   7  15        0.03       16.56     31.84 o 
 -10   7  15      137.00      140.56     44.36 o 
  -9   7  15       46.39       66.10     31.34 o 
  -8   7  15        1.18       38.60     32.86 o 
  -7   7  15      263.32      307.55     38.55 o 
  -6   7  15      322.14      429.30     59.17 o 
  -5   7  15       80.84       70.50     31.94 o 
  -4   7  15       19.24       28.10     26.44 o 
  -3   7  15      673.34      643.25     21.78 o 
  -2   7  15      574.31      632.77     39.84 o 
  -1   7  15     1049.30     1045.30     28.92 o 
   0   7  15      180.41      130.66     21.70 o 
   1   7  15      228.89      314.49     39.51 o 
   2   7  15      882.90      969.26     43.61 o 
   3   7  15      616.43      592.44     37.89 o 
   4   7  15      125.98       77.50     21.44 o 
   5   7  15       79.15       92.35     22.73 o 
   6   7  15        0.28        0.18     15.98 o 
   7   7  15      199.01      251.61     21.60 o 
   8   7  15       90.08       96.86     21.01 o 
   9   7  15       34.20       32.26     24.26 o 
  10   7  15      116.02      153.64     32.92 o 
  11   7  15       29.14        8.74     31.33 o 
  12   7  15        0.32        1.49     26.98 o 
  13   7  15       36.89       76.97     42.90 o 
  14   7  15        4.60      -47.47     47.47 o 
 -13   8  15       69.89       62.75     61.54 o 
 -12   8  15      656.29      806.62    120.56 o 
 -11   8  15       24.83       64.72     67.06 o 
 -10   8  15      582.57      693.48     75.11 o 
  -9   8  15       18.46       10.09     44.63 o 
  -8   8  15      465.17      553.24     66.59 o 
  -7   8  15       58.93       73.61     48.15 o 
  -6   8  15     1180.92     1204.35     90.25 o 
  -5   8  15       41.08       27.75     34.89 o 
  -4   8  15        2.76      -18.87     33.41 o 
  -3   8  15      411.33      449.74     71.84 o 
  -2   8  15      101.41      111.09     27.74 o 
  -1   8  15       16.67       11.13      8.22 o 
   0   8  15       90.27      116.06     15.96 o 
   1   8  15     1296.67     1392.26     35.02 o 
   2   8  15      109.57       98.68     16.22 o 
   3   8  15      511.07      591.57     27.20 o 
   4   8  15      206.47      291.35     34.22 o 
   5   8  15     1266.44     1230.54     38.23 o 
   6   8  15      220.31      200.32     22.73 o 
   7   8  15     1535.53     1499.68     58.86 o 
   8   8  15       72.17       37.77     19.62 o 
   9   8  15     1509.79     1459.48     56.17 o 
  10   8  15        0.73        1.90     24.78 o 
  11   8  15      385.39      435.72     87.15 o 
  12   8  15       29.13      -17.79     29.99 o 
 -12   9  15       18.58      -10.49     64.61 o 
 -11   9  15      360.79      508.40     73.49 o 
 -10   9  15      364.79      376.41     74.58 o 
  -9   9  15      235.21      218.03    141.15 o 
  -8   9  15        3.98       47.34     46.11 o 
  -7   9  15      266.11      169.34     65.28 o 
  -6   9  15       51.70       13.64     39.49 o 
  -5   9  15       43.99       14.95     39.39 o 
  -4   9  15        5.73       12.27     42.08 o 
  -3   9  15       81.69       99.37     38.01 o 
  -2   9  15       37.46       75.65     46.45 o 
  -1   9  15      224.43      221.41     18.98 o 
   0   9  15       81.53       60.33     10.19 o 
   1   9  15       12.89        3.72      9.44 o 
   2   9  15      906.56      970.34     36.03 o 
   3   9  15      115.21      106.57     21.03 o 
   4   9  15       92.36       91.02     19.40 o 
   5   9  15      286.74      334.37     55.37 o 
   6   9  15      191.32      191.77     22.48 o 
   7   9  15      104.91       57.42     19.42 o 
   8   9  15       71.49       67.28     21.08 o 
   9   9  15        8.03       27.85     16.61 o 
  10   9  15      329.63      314.11     41.18 o 
  11   9  15       39.36       40.72     37.63 o 
 -10  10  15      108.67      171.73     81.79 o 
  -9  10  15       98.76       81.40     51.55 o 
  -8  10  15       70.78       14.50     48.59 o 
  -7  10  15        2.40        0.35     36.70 o 
  -6  10  15      740.09      764.63     84.75 o 
  -5  10  15      146.89      158.83     54.15 o 
  -4  10  15      126.29       85.41     47.91 o 
  -3  10  15      208.53      245.81     45.12 o 
  -2  10  15       27.76        3.67     31.03 o 
  -1  10  15      178.96      218.09     47.62 o 
   0  10  15      120.57      135.03     37.31 o 
   1  10  15      575.97      523.15     22.91 o 
   2  10  15      166.23      122.87     21.09 o 
   3  10  15      146.96      134.80     18.61 o 
   4  10  15        2.47        3.77     14.68 o 
   5  10  15      404.76      408.04     22.57 o 
   6  10  15       36.05       41.68     17.81 o 
   7  10  15      826.87      871.68     41.26 o 
   8  10  15        4.22       33.65     18.99 o 
   9  10  15      350.52      431.60     34.97 o 
  -8  11  15       24.33       29.35     52.71 o 
  -7  11  15       10.32      -29.90    120.84 o 
  -6  11  15        0.46       64.76     71.88 o 
  -5  11  15       10.31       24.40     42.67 o 
  -4  11  15       12.15       14.37     34.64 o 
  -3  11  15       29.05      -14.25     35.70 o 
  -2  11  15        4.24       25.49     35.30 o 
  -1  11  15      154.12      125.44     43.51 o 
   0  11  15       98.33       94.08     36.36 o 
   1  11  15       50.94      115.26     39.26 o 
   2  11  15      188.74      177.16     38.06 o 
   3  11  15       64.69       83.13     33.40 o 
   4  11  15      223.00      230.83     18.26 o 
   5  11  15       18.00       26.30     17.67 o 
   6  11  15      693.88      595.30     26.16 o 
   7  11  15        0.88       13.96     16.06 o 
  -4  12  15      198.54      199.59     48.83 o 
  -3  12  15        3.37       13.90     39.50 o 
  -2  12  15       49.60        9.20     33.81 o 
  -1  12  15       64.49       70.54     41.80 o 
   0  12  15       30.51       18.00     35.09 o 
   1  12  15      184.99      203.73     41.54 o 
   2  12  15      106.96       80.09     37.80 o 
   3  12  15       34.27       29.91     31.10 o 
 -17   0  16      234.24      309.49     61.09 o 
 -16   0  16       24.33       20.61     21.52 o 
 -15   0  16        1.00      -22.27     25.57 o 
 -14   0  16      566.26      611.77     50.02 o 
 -13   0  16      283.75      346.74     70.13 o 
 -12   0  16     2678.35     2614.99     78.26 o 
 -11   0  16      668.80      583.57     40.41 o 
 -10   0  16     4053.13     3953.97    141.07 o 
  -9   0  16      703.20      665.94     64.99 o 
  -8   0  16      427.39      498.78     32.98 o 
  -7   0  16        1.85       -6.54     20.30 o 
  -6   0  16     7505.03     7702.18    172.15 o 
  -5   0  16      175.29      255.03     36.19 o 
  -4   0  16    12796.77    12881.73    292.18 o 
  -3   0  16     4342.79     4144.14    114.46 o 
  -2   0  16    17423.93    17473.55    444.24 o 
  -1   0  16     3301.57     3113.26     99.53 o 
   0   0  16     8138.90     8319.62    192.41 o 
   1   0  16     7536.92     7184.16    186.63 o 
   2   0  16      913.78     1049.32     45.70 o 
   3   0  16     1965.38     1878.50     83.74 o 
   4   0  16      473.91      496.00     32.86 o 
   5   0  16     1631.65     1586.75    102.90 o 
   6   0  16     2004.58     2202.67     87.70 o 
   7   0  16      273.49      311.43     43.04 o 
   8   0  16       17.35        2.49     29.79 o 
   9   0  16      767.90      781.33     67.67 o 
  10   0  16      212.25      132.92     27.17 o 
  11   0  16        4.27       22.25     16.74 o 
  12   0  16      176.50      215.02     80.23 o 
  13   0  16      961.43      895.42     79.28 o 
  14   0  16      265.34      280.35     59.41 o 
  15   0  16      653.37      519.62     71.34 o 
  16   0  16       51.81       77.17     52.33 o 
 -17   1  16       27.70       25.40     17.74 o 
 -16   1  16       22.62       12.27     20.21 o 
 -15   1  16        9.54       -1.94     14.76 o 
 -14   1  16       35.93       37.51     17.94 o 
 -13   1  16       95.31       65.38     18.10 o 
 -12   1  16        6.56      -10.61     30.39 o 
 -11   1  16      328.22      267.99     25.20 o 
 -10   1  16      589.57      585.37     32.82 o 
  -9   1  16       18.33       27.08     18.47 o 
  -8   1  16      245.60      229.07     21.88 o 
  -7   1  16      479.58      554.83     42.60 o 
  -6   1  16      220.52      243.72     26.24 o 
  -5   1  16       61.77       74.77     18.52 o 
  -4   1  16        6.31        9.02     19.07 o 
  -3   1  16      339.91      365.70     24.95 o 
  -2   1  16       83.65       75.35     21.61 o 
  -1   1  16     3237.98     3203.14     76.13 o 
   0   1  16      365.31      399.06     29.55 o 
   1   1  16      331.28      388.24     24.88 o 
   2   1  16      961.05     1072.89     33.09 o 
   3   1  16       49.26       40.45     17.09 o 
   4   1  16      147.61      160.46     22.73 o 
   5   1  16        7.28        9.69     16.32 o 
   6   1  16       26.49       30.32     16.23 o 
   7   1  16       40.71       33.99     19.98 o 
   8   1  16        5.13        5.20      9.95 o 
   9   1  16       96.92      132.62     29.44 o 
  10   1  16      230.89      193.40     11.19 o 
  11   1  16       70.34       80.43     14.14 o 
  12   1  16       37.56       31.57     34.80 o 
  13   1  16       38.09       81.46     50.41 o 
  14   1  16        5.70      -27.16     36.32 o 
  15   1  16       26.14      -18.97     30.89 o 
  16   1  16       41.21       73.64     36.33 o 
 -17   2  16      466.45      518.65     40.30 o 
 -16   2  16      123.60      103.14     18.90 o 
 -15   2  16       18.36       21.40     18.48 o 
 -14   2  16      743.86      743.26     27.81 o 
 -13   2  16       88.19       69.17     19.49 o 
 -12   2  16     1409.82     1346.90     38.88 o 
 -11   2  16       91.95       60.92     21.86 o 
 -10   2  16     5056.43     4689.87    120.98 o 
  -9   2  16      305.78      295.42     19.47 o 
  -8   2  16      495.36      514.77     22.63 o 
  -7   2  16      200.81      188.85     22.59 o 
  -6   2  16     3724.29     3543.11     66.05 o 
  -5   2  16      114.07      124.58     17.82 o 
  -4   2  16     6167.20     6368.71    102.25 o 
  -3   2  16      841.74      974.13     33.11 o 
  -2   2  16     6573.79     6685.26    118.95 o 
  -1   2  16     5063.88     5102.02    103.95 o 
   0   2  16     3863.75     3881.35    105.76 o 
   1   2  16     3408.78     3421.54     79.17 o 
   2   2  16     4217.13     4040.50     79.57 o 
   3   2  16     1782.15     1693.20     50.85 o 
   4   2  16      411.13      442.61     64.57 o 
   5   2  16      859.71      900.87     53.20 o 
   6   2  16        5.85        0.40     13.67 o 
   7   2  16      131.82       94.54     24.93 o 
   8   2  16      504.07      470.33     35.58 o 
   9   2  16      348.57      328.99     28.16 o 
  10   2  16       47.33       42.22     15.76 o 
  11   2  16       82.48      108.40     24.96 o 
  12   2  16      233.38      217.61     31.81 o 
  13   2  16      808.22      877.28     81.21 o 
  14   2  16      360.47      603.44    134.87 o 
  15   2  16      242.21      215.58     41.13 o 
  16   2  16      284.45      402.74     49.14 o 
 -16   3  16        3.08      -16.15     16.15 o 
 -15   3  16       89.61       82.64     16.09 o 
 -14   3  16       10.22       35.45     16.87 o 
 -13   3  16      398.98      429.28     27.57 o 
 -12   3  16        4.96       37.66     16.62 o 
 -11   3  16     1404.82     1251.70     35.05 o 
 -10   3  16      793.67      733.74     33.56 o 
  -9   3  16      628.67      633.55     37.54 o 
  -8   3  16        4.85        1.45     13.07 o 
  -7   3  16     2551.20     2643.29     55.19 o 
  -6   3  16      636.38      668.43     25.22 o 
  -5   3  16     1392.36     1411.81     35.60 o 
  -4   3  16     2166.03     2090.65     47.06 o 
  -3   3  16     4729.25     4896.70     93.81 o 
  -2   3  16     2280.22     2146.55     63.74 o 
  -1   3  16     6690.44     6774.90    114.97 o 
   0   3  16     1545.70     1523.49     40.38 o 
   1   3  16     1559.80     1509.01     51.42 o 
   2   3  16     4209.81     4218.15    108.86 o 
   3   3  16       67.72       62.65     28.88 o 
   4   3  16      741.90      743.67     49.86 o 
   5   3  16        9.94        8.07     21.54 o 
   6   3  16      531.82      595.86     30.12 o 
   7   3  16      189.67      193.42     25.94 o 
   8   3  16       65.37       53.65     19.40 o 
   9   3  16       22.19       20.69     17.33 o 
  10   3  16      204.80      177.23     52.51 o 
  11   3  16      289.09      393.10     72.67 o 
  12   3  16      185.96      167.02     40.06 o 
  13   3  16      621.62      700.12     66.10 o 
  14   3  16      140.55       70.50     43.85 o 
  15   3  16       83.36       83.92     74.92 o 
 -16   4  16      228.58      439.00    200.78 o 
 -15   4  16        7.97       28.22     30.73 o 
 -14   4  16      144.69      130.18     18.86 o 
 -13   4  16       17.19       37.48     10.79 o 
 -12   4  16       52.57       70.16     12.05 o 
 -11   4  16        0.17        4.45     12.90 o 
 -10   4  16     1734.96     1611.34     43.54 o 
  -9   4  16        0.76        7.06     10.68 o 
  -8   4  16      266.54      277.01     20.73 o 
  -7   4  16       21.39       13.99     11.04 o 
  -6   4  16     2282.46     2164.04     48.15 o 
  -5   4  16      186.88      186.81     18.39 o 
  -4   4  16     3510.48     3827.50     55.97 o 
  -3   4  16      300.67      334.10     22.36 o 
  -2   4  16     1138.75     1189.68     42.67 o 
  -1   4  16       96.48       64.74     21.93 o 
   0   4  16      296.22      319.27     35.72 o 
   1   4  16       80.60       51.34     35.74 o 
   2   4  16     2616.46     2528.84     69.22 o 
   3   4  16      824.88      779.97     35.24 o 
   4   4  16     2676.96     2720.55     71.31 o 
   5   4  16        0.48        5.81     17.54 o 
   6   4  16        1.33       20.93     17.94 o 
   7   4  16        0.59       -5.27     17.12 o 
   8   4  16        1.17      -14.96     29.23 o 
   9   4  16     1629.78     1658.02     63.85 o 
  10   4  16      173.47      138.27     41.05 o 
  11   4  16      751.55      737.45     63.41 o 
  12   4  16        2.58       45.39     33.34 o 
  13   4  16      552.30      502.78     79.14 o 
  14   4  16        0.51       49.23     36.98 o 
  15   4  16      191.35      207.07     47.57 o 
 -15   5  16      114.47       98.04     44.75 o 
 -14   5  16       40.21       30.43     28.65 o 
 -13   5  16      382.59      425.23     70.91 o 
 -12   5  16      670.57      768.93     54.44 o 
 -11   5  16     1237.31     1108.66     71.38 o 
 -10   5  16     1087.12     1011.70     47.47 o 
  -9   5  16     3224.30     3073.52     85.09 o 
  -8   5  16      176.92      161.82     12.12 o 
  -7   5  16     2496.67     2316.56     59.49 o 
  -6   5  16        0.58      -10.63     21.85 o 
  -5   5  16     4590.31     4617.59    128.45 o 
  -4   5  16      412.92      464.47     33.92 o 
  -3   5  16     2493.95     2800.59     81.35 o 
  -2   5  16     1154.54     1280.29     98.89 o 
  -1   5  16     1095.98     1150.97     47.63 o 
   0   5  16      120.47      111.19     24.03 o 
   1   5  16     3156.81     3175.92     63.83 o 
   2   5  16      563.80      521.34     26.23 o 
   3   5  16      585.51      582.70     31.89 o 
   4   5  16     1470.56     1385.02     39.10 o 
   5   5  16       39.83       47.43     21.58 o 
   6   5  16      593.02      698.49     28.08 o 
   7   5  16      560.27      526.79     39.46 o 
   8   5  16       58.19       94.52     31.13 o 
   9   5  16        1.06       10.84     25.44 o 
  10   5  16       14.74       50.22     30.13 o 
  11   5  16       49.00       77.28     39.64 o 
  12   5  16       89.99       69.54     37.09 o 
  13   5  16      296.16      275.16     45.83 o 
  14   5  16      318.86      219.14     55.48 o 
 -15   6  16      152.98      128.07     37.69 o 
 -14   6  16       40.70       41.72     41.20 o 
 -13   6  16       61.20       57.78     30.96 o 
 -12   6  16       18.35       29.95     27.46 o 
 -11   6  16      123.54       60.95     38.83 o 
 -10   6  16       27.05        8.46     36.91 o 
  -9   6  16        1.91       -9.29     26.65 o 
  -8   6  16       41.26       35.87     33.26 o 
  -7   6  16        5.24        8.54     36.70 o 
  -6   6  16      613.10      600.07     54.66 o 
  -5   6  16       56.42       66.14      8.99 o 
  -4   6  16      411.34      430.50     25.43 o 
  -3   6  16       55.40       49.16     17.97 o 
  -2   6  16      139.31      169.16     18.04 o 
  -1   6  16      102.01       65.34     20.73 o 
   0   6  16       40.14       46.05     16.30 o 
   1   6  16       16.04        1.76     11.78 o 
   2   6  16      115.01       95.88     16.53 o 
   3   6  16       67.46       57.96     15.96 o 
   4   6  16      364.25      441.16     47.68 o 
   5   6  16      231.61      279.92     24.10 o 
   6   6  16        0.73       18.44     20.14 o 
   7   6  16      299.13      301.50     35.57 o 
   8   6  16        6.95       46.73     36.74 o 
   9   6  16      705.34      638.23     44.17 o 
  10   6  16       20.50       58.20     26.96 o 
  11   6  16       82.51       96.15     45.16 o 
  12   6  16       51.61       90.27     35.65 o 
  13   6  16       22.12      -25.44     39.23 o 
  14   6  16       14.94       -0.38     37.56 o 
 -14   7  16        0.19        1.52     26.21 o 
 -13   7  16      513.10      546.87     56.55 o 
 -12   7  16      121.88      134.53     40.19 o 
 -11   7  16      728.55      770.37     70.40 o 
 -10   7  16       17.07       29.30     34.34 o 
  -9   7  16     1253.11     1226.75     67.04 o 
  -8   7  16        9.13       12.68     48.90 o 
  -7   7  16     3129.77     3335.64    158.92 o 
  -6   7  16      160.79      239.29     43.91 o 
  -5   7  16     4170.71     4193.17    135.73 o 
  -4   7  16      133.70      116.60     36.40 o 
  -3   7  16     1610.64     1567.10     35.01 o 
  -2   7  16      407.31      401.81     22.30 o 
  -1   7  16      964.34      963.29     37.33 o 
   0   7  16       27.94       26.16     12.20 o 
   1   7  16     1829.64     1810.39     46.28 o 
   2   7  16      580.13      622.53     32.39 o 
   3   7  16      675.41      750.64     27.67 o 
   4   7  16      982.93     1077.45     35.33 o 
   5   7  16      335.62      461.23     44.58 o 
   6   7  16      406.52      407.07     27.41 o 
   7   7  16       52.88       49.11     20.48 o 
   8   7  16      205.86      220.34     30.68 o 
   9   7  16       41.89       43.14     24.49 o 
  10   7  16      160.08      151.62     30.35 o 
  11   7  16      267.87      247.79     62.00 o 
  12   7  16      203.05      153.76     57.63 o 
  13   7  16      133.20      132.32     39.16 o 
 -13   8  16       41.78      -12.05     67.62 o 
 -12   8  16       31.13      109.76     94.96 o 
 -11   8  16      298.27      282.07     70.83 o 
 -10   8  16      161.10      242.79     65.54 o 
  -9   8  16       17.65        5.47     55.35 o 
  -8   8  16      271.40      206.40     61.90 o 
  -7   8  16        7.00       34.16     38.61 o 
  -6   8  16       27.72       11.97     39.86 o 
  -5   8  16       39.98       25.49     36.44 o 
  -4   8  16        4.41       42.75     35.78 o 
  -3   8  16       11.87       19.31     37.80 o 
  -2   8  16      488.51      501.83     38.57 o 
  -1   8  16      194.69      183.44     28.34 o 
   0   8  16        3.85        3.62     15.07 o 
   1   8  16      538.94      516.05     22.03 o 
   2   8  16        0.33       -0.35     12.94 o 
   3   8  16      596.23      655.77     27.89 o 
   4   8  16       45.89       38.31     19.86 o 
   5   8  16      704.44      716.03     40.88 o 
   6   8  16       49.86       69.56     19.03 o 
   7   8  16      665.42      626.24     52.90 o 
   8   8  16       20.74        2.80     15.13 o 
   9   8  16      134.50       99.16     27.18 o 
  10   8  16      121.14       81.31     30.47 o 
  11   8  16       30.64      -19.09     24.45 o 
  12   8  16      320.38      384.93     59.71 o 
 -11   9  16      228.44      212.67     69.95 o 
 -10   9  16        5.44       28.25     47.76 o 
  -9   9  16      256.68      230.53     85.25 o 
  -8   9  16       53.77       48.65     41.91 o 
  -7   9  16     2129.52     2198.63    282.08 o 
  -6   9  16       46.96       77.89     70.31 o 
  -5   9  16     1325.15     1406.37     80.71 o 
  -4   9  16       13.13       21.36     35.15 o 
  -3   9  16      872.95      841.34     64.06 o 
  -2   9  16       13.48       23.44     38.33 o 
  -1   9  16      531.31      760.51     62.53 o 
   0   9  16       35.28       50.66     14.59 o 
   1   9  16      208.23      227.16     22.80 o 
   2   9  16       55.26       49.65     18.83 o 
   3   9  16       67.75       71.94     23.71 o 
   4   9  16       49.29       41.22     21.82 o 
   5   9  16       61.78       65.84     16.42 o 
   6   9  16        4.47       24.82     20.69 o 
   7   9  16       88.99       92.12     18.80 o 
   8   9  16      111.50      104.51     21.88 o 
   9   9  16      322.93      280.22     42.41 o 
  10   9  16      163.33      166.53     39.49 o 
  -9  10  16       52.40       69.20     80.44 o 
  -8  10  16      534.27      630.89    195.05 o 
  -7  10  16        2.20       83.80     69.63 o 
  -6  10  16      495.56      762.95    194.06 o 
  -5  10  16        3.61        6.95     50.02 o 
  -4  10  16      251.09      280.81     50.49 o 
  -3  10  16      100.19       85.35     51.38 o 
  -2  10  16      744.07      754.83     61.39 o 
  -1  10  16      159.32      113.43     49.41 o 
   0  10  16      324.95      314.53     45.62 o 
   1  10  16      287.00      495.40     94.60 o 
   2  10  16       20.55       43.44     24.75 o 
   3  10  16      364.73      360.73     32.28 o 
   4  10  16       17.50       16.54     16.90 o 
   5  10  16      221.70      228.97     48.68 o 
   6  10  16       54.52       66.82     23.08 o 
   7  10  16      145.00      109.90     21.98 o 
   8  10  16        0.64        4.56     22.29 o 
  -7  11  16      477.10      461.06    101.76 o 
  -6  11  16       25.37       37.71     65.95 o 
  -5  11  16      276.71      239.74     66.31 o 
  -4  11  16       22.47       35.50     39.80 o 
  -3  11  16      104.45       94.24     51.37 o 
  -2  11  16      168.77      178.63     66.54 o 
  -1  11  16      128.01      148.51     51.33 o 
   0  11  16        6.08       -2.24     44.40 o 
   1  11  16       69.50       92.50     46.12 o 
   2  11  16       53.74       61.51     44.30 o 
   3  11  16       55.76       88.35     34.14 o 
   4  11  16      137.07      112.22     34.18 o 
   5  11  16        3.14        9.98     15.60 o 
 -16   1  17      544.35      526.88     35.42 o 
 -15   1  17       20.92       34.15     16.29 o 
 -14   1  17     2012.61     1960.65     52.25 o 
 -13   1  17     1670.64     1667.01     39.44 o 
 -12   1  17     1706.42     1665.55     40.91 o 
 -11   1  17     1702.13     1852.56     85.48 o 
 -10   1  17     1680.80     1615.52     48.56 o 
  -9   1  17     1804.27     1808.71     41.21 o 
  -8   1  17      156.78      103.43     18.39 o 
  -7   1  17        9.21       11.71     14.28 o 
  -6   1  17      414.89      429.92     23.74 o 
  -5   1  17      109.74       65.35     19.92 o 
  -4   1  17       11.59        4.08     18.30 o 
  -3   1  17      659.61      690.33     34.31 o 
  -2   1  17      728.68      711.53     31.87 o 
  -1   1  17     2103.88     2051.13     46.64 o 
   0   1  17       16.95       41.69     19.00 o 
   1   1  17     7038.79     7055.50    118.48 o 
   2   1  17      179.89      214.93     28.30 o 
   3   1  17     3430.38     3585.67     76.86 o 
   4   1  17       54.88       41.68     16.78 o 
   5   1  17     3033.20     2972.56     56.63 o 
   6   1  17      250.96      193.71     17.19 o 
   7   1  17     2716.13     2486.44     49.72 o 
   8   1  17      401.33      350.84     28.80 o 
   9   1  17     6529.70     6373.56    119.53 o 
  10   1  17        3.19       -1.96     18.94 o 
  11   1  17     5229.89     4816.87     95.47 o 
  12   1  17     1053.28     1058.61     68.82 o 
  13   1  17     1590.96     1518.15     88.30 o 
  14   1  17       22.34      -32.57     32.57 o 
  15   1  17       65.72      100.15     38.20 o 
 -16   2  17      109.77       80.00     22.82 o 
 -15   2  17       96.03       95.61     23.58 o 
 -14   2  17       71.38       83.46     21.60 o 
 -13   2  17      327.23      352.05     30.56 o 
 -12   2  17      371.65      349.24     21.17 o 
 -11   2  17      576.66      546.56     28.84 o 
 -10   2  17      101.41      126.67     17.98 o 
  -9   2  17       54.68       43.40     15.55 o 
  -8   2  17       46.76       78.50     23.41 o 
  -7   2  17        4.93       12.18     15.22 o 
  -6   2  17        9.03        6.19     13.36 o 
  -5   2  17       98.04      137.39     20.65 o 
  -4   2  17      993.51     1024.30     44.53 o 
  -3   2  17      785.22      780.40     28.89 o 
  -2   2  17      248.72      236.56     22.05 o 
  -1   2  17      212.01      192.66     21.02 o 
   0   2  17      637.45      652.62     61.29 o 
   1   2  17      242.08      213.13     25.98 o 
   2   2  17     2872.56     2832.28     60.15 o 
   3   2  17      226.89      233.56     26.55 o 
   4   2  17     1525.45     1380.29     46.11 o 
   5   2  17      207.79      142.39     31.25 o 
   6   2  17     1647.97     1586.28     53.00 o 
   7   2  17       58.88       30.02     16.19 o 
   8   2  17      615.31      632.87     29.24 o 
   9   2  17       41.53       75.79     17.44 o 
  10   2  17     1702.50     1742.44     62.14 o 
  11   2  17      151.61      191.09     18.34 o 
  12   2  17      476.14      588.14     79.43 o 
  13   2  17        1.29       25.50     44.87 o 
  14   2  17       12.07      112.51     56.38 o 
  15   2  17       26.35       54.79     35.03 o 
 -16   3  17      701.23      556.82     54.11 o 
 -15   3  17      102.01       73.63     16.35 o 
 -14   3  17      524.03      516.71     27.01 o 
 -13   3  17      167.13      193.65     30.42 o 
 -12   3  17       81.96       78.77     13.71 o 
 -11   3  17      968.92      965.65     44.65 o 
 -10   3  17     2050.05     1820.12     40.89 o 
  -9   3  17     1179.08     1094.63     33.25 o 
  -8   3  17        8.47       33.24     16.24 o 
  -7   3  17        1.21        0.92     12.92 o 
  -6   3  17     1188.58     1168.94     38.57 o 
  -5   3  17       93.18       93.58     14.93 o 
  -4   3  17      792.19      697.03     57.50 o 
  -3   3  17      123.52      129.17     18.43 o 
  -2   3  17      239.81      228.97     26.24 o 
  -1   3  17       28.68       15.26     16.24 o 
   0   3  17      631.12      687.09     41.76 o 
   1   3  17      150.68      121.98     27.40 o 
   2   3  17      210.62      209.74     37.24 o 
   3   3  17     3804.95     3475.01     87.42 o 
   4   3  17        6.68       -6.83     17.00 o 
   5   3  17     3714.59     3820.92     98.10 o 
   6   3  17       65.37       36.98     17.34 o 
   7   3  17     1070.75     1137.96     49.38 o 
   8   3  17      407.12      358.47     61.90 o 
   9   3  17     3413.65     3411.86     80.56 o 
  10   3  17       81.96       84.50     40.88 o 
  11   3  17     1213.33     1240.87     74.10 o 
  12   3  17      174.94      162.10     26.72 o 
  13   3  17      508.70      477.34     64.52 o 
  14   3  17       82.46      127.40     43.42 o 
  15   3  17       86.36       59.37     50.21 o 
 -15   4  17      913.56      954.69     56.17 o 
 -14   4  17      295.54      327.32     35.84 o 
 -13   4  17      860.51      738.30    165.48 o 
 -12   4  17      719.80      702.80     27.83 o 
 -11   4  17      689.88      668.22     39.73 o 
 -10   4  17     1005.00     1073.34     30.88 o 
  -9   4  17      223.35      257.94     15.00 o 
  -8   4  17       99.83       96.51     17.83 o 
  -7   4  17       62.23       58.16     12.93 o 
  -6   4  17      474.59      440.73     20.73 o 
  -5   4  17      328.72      231.97     31.24 o 
  -4   4  17      249.63      291.68     16.88 o 
  -3   4  17        1.19        4.73     14.56 o 
  -2   4  17        1.85       -5.50     11.74 o 
  -1   4  17      370.19      409.31     37.11 o 
   0   4  17      553.13      616.93     41.24 o 
   1   4  17      469.89      440.56     50.25 o 
   2   4  17     3410.94     3370.55     78.37 o 
   3   4  17        0.56       -2.09     17.06 o 
   4   4  17     2607.16     2765.99     83.74 o 
   5   4  17      131.91      113.43     21.66 o 
   6   4  17     1976.12     1896.90     66.52 o 
   7   4  17       79.50       86.78     16.46 o 
   8   4  17     2965.29     2944.19     71.17 o 
   9   4  17       40.45       43.47     29.90 o 
  10   4  17     1402.86     1323.05     70.78 o 
  11   4  17       53.98       69.44     42.31 o 
  12   4  17      956.20      960.51     64.56 o 
  13   4  17      107.85      140.41     42.83 o 
  14   4  17      266.51      266.46     57.50 o 
 -15   5  17        5.53       -0.71     29.30 o 
 -14   5  17        4.54        0.36     43.23 o 
 -13   5  17        1.58       83.46     56.13 o 
 -12   5  17        1.66        5.99     33.38 o 
 -11   5  17      103.06      129.85     31.55 o 
 -10   5  17      491.66      354.39     68.69 o 
  -9   5  17      132.41      100.49     11.27 o 
  -8   5  17        8.56      -15.03     15.96 o 
  -7   5  17        0.83       11.51     10.68 o 
  -6   5  17      622.49      555.01     42.31 o 
  -5   5  17      136.34      127.13     26.23 o 
  -4   5  17      965.36      966.34     54.81 o 
  -3   5  17      409.49      425.98     30.84 o 
  -2   5  17      336.83      314.03     27.35 o 
  -1   5  17      753.42      798.35     58.01 o 
   0   5  17      573.41      530.48     28.07 o 
   1   5  17      122.62      126.11     21.54 o 
   2   5  17      322.32      341.05     27.25 o 
   3   5  17       23.32       16.44     16.47 o 
   4   5  17       89.88      164.15     36.02 o 
   5   5  17      282.36      364.87     41.80 o 
   6   5  17       39.61       38.17     15.41 o 
   7   5  17       20.67       20.09     24.22 o 
   8   5  17      576.99      592.32     47.07 o 
   9   5  17      950.20      936.15     50.31 o 
  10   5  17       48.97       28.73     29.68 o 
  11   5  17      652.16      598.25     77.54 o 
  12   5  17        5.65       22.08     37.69 o 
  13   5  17       31.07       21.76     45.29 o 
  14   5  17       16.27      -19.69     47.47 o 
 -14   6  17      186.78      178.50     52.43 o 
 -13   6  17      538.50      661.21    119.23 o 
 -12   6  17      469.02      507.14     47.32 o 
 -11   6  17       86.75       99.23     29.97 o 
 -10   6  17      677.07      688.32     66.07 o 
  -9   6  17       44.48        7.94     43.70 o 
  -8   6  17      334.73      404.27     53.62 o 
  -7   6  17      497.11      431.49     79.80 o 
  -6   6  17      152.46      148.44     12.80 o 
  -5   6  17      287.70      235.41     21.69 o 
  -4   6  17       14.94        3.15     13.86 o 
  -3   6  17        0.85        7.01     11.90 o 
  -2   6  17        2.81       -8.49     19.32 o 
  -1   6  17       53.72       16.32     11.65 o 
   0   6  17      442.39      418.99     24.35 o 
   1   6  17     1472.87     1446.58     56.63 o 
   2   6  17     2147.47     2079.83     47.82 o 
   3   6  17        6.14      -10.16     14.07 o 
   4   6  17     3710.30     3705.01     73.90 o 
   5   6  17      371.60      471.52     41.46 o 
   6   6  17     2865.10     2895.38     90.93 o 
   7   6  17      538.72      476.95     66.54 o 
   8   6  17     3592.59     3435.33    103.65 o 
   9   6  17       22.66       29.31     27.06 o 
  10   6  17     1223.15     1221.42     91.27 o 
  11   6  17       79.47       95.70     34.83 o 
  12   6  17      513.91      389.06     61.98 o 
  13   6  17      110.08       77.60     38.23 o 
 -13   7  17        6.49       27.14     36.14 o 
 -12   7  17       11.52       -6.48     30.38 o 
 -11   7  17       25.50       71.04     47.52 o 
  -9   7  17        7.68      -38.99     38.99 o 
  -8   7  17      384.75      399.28     70.96 o 
  -7   7  17      132.48      139.99     49.62 o 
  -6   7  17      111.90       96.69     39.56 o 
  -5   7  17       98.31      125.06     48.02 o 
  -4   7  17       27.28       22.68     10.08 o 
  -3   7  17        1.08       -3.29     15.39 o 
  -2   7  17        7.83        8.68      9.06 o 
  -1   7  17      304.84      305.68     21.12 o 
   0   7  17      141.22      126.14     23.19 o 
   1   7  17       29.87       51.81     17.91 o 
   2   7  17      351.98      345.18     30.07 o 
   3   7  17      678.61      698.88     36.83 o 
   4   7  17        5.40       14.80     16.89 o 
   5   7  17      340.64      350.12     24.42 o 
   6   7  17        2.03       27.27     17.88 o 
   7   7  17       49.66       53.13     28.94 o 
   8   7  17        7.68       -1.42     25.01 o 
   9   7  17       58.57       58.49     28.67 o 
  10   7  17        0.27        3.05     22.07 o 
  11   7  17       10.58       28.82     34.02 o 
  12   7  17        7.09      -16.71     55.30 o 
 -12   8  17      233.89      265.79     58.33 o 
 -11   8  17       95.69      220.26     88.60 o 
 -10   8  17       78.52       30.69     69.07 o 
  -9   8  17       58.91       -7.98    122.74 o 
  -8   8  17      272.90      275.50     70.19 o 
  -7   8  17      822.06      767.60     62.19 o 
  -6   8  17        3.07       22.46     32.76 o 
  -5   8  17     1065.03      998.82    105.64 o 
  -4   8  17      166.48      166.15     43.91 o 
  -3   8  17        0.13       57.19     42.15 o 
  -2   8  17      178.68      170.64     24.41 o 
  -1   8  17      138.52      103.98     12.53 o 
   0   8  17      416.25      434.43     38.53 o 
   1   8  17      453.48      485.08     31.38 o 
   2   8  17      954.59     1020.93     68.08 o 
   3   8  17        5.11      -11.94     17.10 o 
   4   8  17      420.61      483.57     33.63 o 
   5   8  17      129.94      108.67     26.11 o 
   6   8  17      980.13     1015.84     86.90 o 
   7   8  17      244.76      252.75     30.04 o 
   8   8  17     1459.40     1472.89     73.25 o 
   9   8  17      133.07      129.83     27.44 o 
  10   8  17      732.18      734.23     66.45 o 
  11   8  17       45.12       40.57     26.65 o 
 -10   9  17      198.03      140.95     74.49 o 
  -9   9  17      269.72      385.43     77.20 o 
  -8   9  17      209.18      250.99     62.56 o 
  -7   9  17      574.48      787.77     72.18 o 
  -6   9  17       30.65      149.09     75.82 o 
  -5   9  17        5.94       -6.46     35.83 o 
  -4   9  17        2.91      -23.03     49.30 o 
  -3   9  17       19.01       -0.57     33.92 o 
  -2   9  17        4.88       47.13     41.02 o 
  -1   9  17       70.40       21.17     33.67 o 
   0   9  17      179.34      204.10     46.51 o 
   1   9  17      314.74      306.77     17.30 o 
   2   9  17      346.84      378.06     22.85 o 
   3   9  17      237.72      239.65     18.24 o 
   4   9  17        1.48       22.91     19.14 o 
   5   9  17      232.59      205.06     20.83 o 
   6   9  17       53.70       39.46     16.96 o 
   7   9  17      149.76      156.36     23.30 o 
   8   9  17        8.77       14.34     17.43 o 
   9   9  17      143.01      108.57     26.96 o 
  -8  10  17        1.22       74.09     75.43 o 
  -7  10  17      307.93      286.98     73.48 o 
  -6  10  17        3.01       77.61     65.35 o 
  -5  10  17      163.63      104.51     67.78 o 
  -4  10  17        3.40       28.49     47.36 o 
  -3  10  17        1.88       33.05     56.70 o 
  -2  10  17      284.38      285.36     60.25 o 
  -1  10  17       19.32       -1.48     46.80 o 
   0  10  17       46.96       59.05     52.10 o 
   1  10  17        4.48      -47.94     50.61 o 
   2  10  17      541.32      529.34     64.01 o 
   3  10  17       35.18       25.10     13.77 o 
   4  10  17       32.62       37.94     19.36 o 
   5  10  17        8.90       30.60     18.79 o 
   6  10  17      473.08      503.95     62.19 o 
   7  10  17        2.02       -5.81     15.73 o 
  -4  11  17        4.74       19.83     52.11 o 
  -3  11  17       41.34       48.04     41.04 o 
  -2  11  17       17.36       34.70     49.75 o 
  -1  11  17       68.07       57.26     38.77 o 
   0  11  17       40.85       34.71     45.21 o 
   1  11  17      471.34      512.52     77.83 o 
   2  11  17       35.89       50.74     34.30 o 
   3  11  17      182.77      194.84     52.38 o 
 -16   0  18        3.56       27.04     53.00 o 
 -15   0  18       36.81       67.05     24.29 o 
 -14   0  18       90.47       61.34     29.23 o 
 -13   0  18      677.49      774.40     55.11 o 
 -12   0  18      327.95      397.44     44.82 o 
 -11   0  18     3932.17     3734.00    281.80 o 
 -10   0  18       98.96      142.43     33.23 o 
  -9   0  18     3719.30     3911.17     94.34 o 
  -8   0  18      691.92      829.09     65.63 o 
  -7   0  18     3478.90     3388.15     84.79 o 
  -6   0  18      253.92      222.09     33.36 o 
  -5   0  18     5437.18     5215.85    120.41 o 
  -4   0  18      547.48      589.39     37.80 o 
  -3   0  18     2140.39     2098.78     85.90 o 
  -2   0  18      842.99     1019.55     46.47 o 
  -1   0  18       28.40       25.79     23.08 o 
   0   0  18      103.88       69.90     24.82 o 
   1   0  18     1709.54     1769.41     67.84 o 
   2   0  18       87.00       91.77     24.54 o 
   3   0  18      737.84      748.34     41.21 o 
   4   0  18     2403.08     2402.30     92.88 o 
   5   0  18      926.17     1052.31     57.91 o 
   6   0  18      290.81      221.26     26.90 o 
   7   0  18        3.05        4.75     24.05 o 
   8   0  18       83.65       47.39     30.62 o 
   9   0  18      359.60      339.75     24.88 o 
  10   0  18      289.42      316.68     30.96 o 
  11   0  18        7.56       18.30     63.83 o 
  12   0  18      274.71      363.65     97.86 o 
  13   0  18       32.70       22.26     44.57 o 
  14   0  18     1043.94     1255.07     98.79 o 
 -16   1  18        0.65       11.52     21.96 o 
 -15   1  18       87.03       71.92     23.30 o 
 -14   1  18        3.34       -7.75     15.52 o 
 -13   1  18        5.66       -8.57     21.92 o 
 -12   1  18       95.94       74.78     17.81 o 
 -11   1  18        5.18        4.69     17.39 o 
 -10   1  18       18.64       35.17     17.41 o 
  -9   1  18       15.64       13.75     18.52 o 
  -8   1  18      256.75      303.81     25.69 o 
  -7   1  18        5.93        3.27     14.11 o 
  -6   1  18      672.87      683.65     29.49 o 
  -5   1  18      193.52      159.86     21.98 o 
  -4   1  18      218.15      307.82     25.18 o 
  -3   1  18      202.47      189.63     26.39 o 
  -2   1  18        6.31      -16.69     19.72 o 
  -1   1  18        4.47        7.93     17.39 o 
   0   1  18       56.32       54.09     22.17 o 
   1   1  18      107.99      104.36     22.06 o 
   2   1  18      264.17      288.85     24.02 o 
   3   1  18      155.36      113.49     18.47 o 
   4   1  18      313.89      311.11     21.44 o 
   5   1  18       35.81        4.83     13.97 o 
   6   1  18      262.50      251.26     24.58 o 
   7   1  18       94.52       73.97     17.60 o 
   8   1  18       36.47       15.93     16.12 o 
   9   1  18      118.13      111.08     15.69 o 
  10   1  18       39.50       44.56     19.61 o 
  11   1  18       51.58       73.38     23.67 o 
  12   1  18       37.40       59.00     49.04 o 
  13   1  18       51.37       36.62     47.34 o 
  14   1  18       76.98       45.52     34.27 o 
 -15   2  18       62.63       80.03     26.01 o 
 -14   2  18       18.09       21.72     19.64 o 
 -13   2  18      740.62      765.96     56.86 o 
 -12   2  18      387.27      368.14     29.78 o 
 -11   2  18     2670.36     2476.36     70.18 o 
 -10   2  18      144.07      141.83     18.14 o 
  -9   2  18     1774.15     1813.69     54.19 o 
  -8   2  18     1606.66     1500.71     56.69 o 
  -7   2  18      655.76      716.58     26.43 o 
  -6   2  18      508.24      551.00     28.02 o 
  -5   2  18     2993.39     2908.97     52.75 o 
  -4   2  18     3675.06     3682.16     69.72 o 
  -3   2  18     2360.93     2354.03     55.66 o 
  -2   2  18      962.70      975.02     34.84 o 
  -1   2  18      754.12      832.03     30.12 o 
   0   2  18      329.47      355.17     22.66 o 
   1   2  18      274.12      296.88     23.83 o 
   2   2  18     1562.39     1607.94     49.69 o 
   3   2  18      323.20      328.09     24.09 o 
   4   2  18     1437.96     1404.30     44.85 o 
   5   2  18      348.21      343.32     23.24 o 
   6   2  18       23.49        4.79     13.30 o 
   7   2  18        2.70       11.39     17.11 o 
   8   2  18      381.93      331.59     24.50 o 
   9   2  18       87.84       76.46     14.92 o 
  10   2  18      639.42      552.39     23.28 o 
  11   2  18        8.01        2.97     20.02 o 
  12   2  18      120.47       94.71     39.64 o 
  13   2  18      385.56      345.86     52.54 o 
  14   2  18      645.69      654.88     65.67 o 
 -15   3  18       53.96        9.62     30.26 o 
 -14   3  18       80.56      144.57     26.46 o 
 -13   3  18      172.05      196.15     44.83 o 
 -12   3  18      735.56      664.22     36.70 o 
 -11   3  18        3.19        0.97     13.06 o 
 -10   3  18      602.52      630.28     26.16 o 
  -9   3  18       96.80      101.68     23.68 o 
  -8   3  18     3211.50     3184.93     64.15 o 
  -7   3  18      155.64      171.26     26.37 o 
  -6   3  18     2467.65     2436.53     47.93 o 
  -5   3  18      510.52      522.20     31.60 o 
  -4   3  18      723.24      746.07     34.00 o 
  -3   3  18        6.83       23.36     14.43 o 
  -2   3  18      248.92      244.35     27.74 o 
  -1   3  18       54.08       86.80     21.09 o 
   0   3  18       13.07       28.74     15.87 o 
   1   3  18      329.24      348.13     33.06 o 
   2   3  18       58.03       32.32     25.56 o 
   3   3  18       24.51       67.41     26.52 o 
   4   3  18       14.73       27.27     22.10 o 
   5   3  18      238.20      251.87     24.08 o 
   6   3  18        7.56       29.17     17.75 o 
   7   3  18       30.45       44.11     25.85 o 
   8   3  18      215.73      214.16     19.17 o 
   9   3  18       66.11       74.02     14.24 o 
  10   3  18      104.30       50.49     35.14 o 
  11   3  18       95.12      135.93     20.19 o 
  12   3  18      450.90      349.69     50.30 o 
  13   3  18      312.97      274.62     90.41 o 
  14   3  18        1.13      -47.27     47.27 o 
 -15   4  18       92.36       37.28     66.56 o 
 -14   4  18       47.49       45.39     27.84 o 
 -13   4  18      188.88      170.63     41.34 o 
 -12   4  18      193.17      150.98     32.05 o 
 -11   4  18      958.03      896.51     51.09 o 
 -10   4  18        7.47       11.46      9.10 o 
  -9   4  18      368.31      360.95     25.50 o 
  -8   4  18      329.51      330.91     15.50 o 
  -7   4  18        9.34       -2.86     11.02 o 
  -6   4  18       42.32       59.38     14.71 o 
  -5   4  18      816.76      934.20     40.95 o 
  -4   4  18     2077.49     2243.01     55.71 o 
  -3   4  18     1418.73     1454.66     37.58 o 
  -2   4  18      197.59      184.30     24.86 o 
  -1   4  18     2414.75     2289.81     62.69 o 
   0   4  18        2.78      -23.57     33.50 o 
   1   4  18       64.21       60.67     32.02 o 
   2   4  18      776.78      824.74     51.60 o 
   3   4  18      393.28      375.38     30.79 o 
   4   4  18        1.80       42.79     31.71 o 
   5   4  18       44.16       16.58     18.19 o 
   6   4  18        0.29       32.57     19.86 o 
   7   4  18       48.11       90.67     17.91 o 
   8   4  18      156.11      134.36     25.24 o 
   9   4  18      217.39      199.60     33.22 o 
  10   4  18      278.95      340.03     83.01 o 
  11   4  18      482.80      316.78     83.32 o 
  12   4  18        3.06      -20.51     33.68 o 
  13   4  18       59.10       44.36     38.91 o 
 -14   5  18      172.32      156.34     42.03 o 
 -13   5  18        8.48       35.96     28.86 o 
 -12   5  18      696.37      775.60    104.04 o 
 -11   5  18       54.07       58.39     36.10 o 
 -10   5  18     1267.00     1338.95     60.44 o 
  -9   5  18      126.39       91.69     22.02 o 
  -8   5  18     2608.47     2573.91    107.79 o 
  -7   5  18      962.85      855.77     20.31 o 
  -6   5  18     1589.41     1584.50     53.26 o 
  -5   5  18      468.76      487.69     23.31 o 
  -4   5  18     1337.71     1307.55     50.73 o 
  -3   5  18      887.43      930.16     46.10 o 
  -2   5  18     2183.81     2027.99     55.92 o 
  -1   5  18      595.05      609.30     52.26 o 
   0   5  18      492.14      617.69     50.24 o 
   1   5  18      281.74      326.89     34.20 o 
   2   5  18        3.31       13.64     25.26 o 
   3   5  18       84.03       48.22     31.84 o 
   4   5  18       11.44        9.09     15.20 o 
   5   5  18      140.82      154.56     20.03 o 
   6   5  18      105.70      105.91     20.95 o 
   7   5  18        2.50      -25.20     25.20 o 
   8   5  18       51.15       89.22     27.65 o 
   9   5  18      154.09       73.99     38.62 o 
  10   5  18        0.39       -7.54     30.41 o 
  11   5  18      125.00       84.84     35.87 o 
  12   5  18      133.94      132.66     40.04 o 
  13   5  18      283.08      317.34     60.83 o 
 -13   6  18        0.13       33.00     31.35 o 
 -12   6  18      266.91      276.05     54.05 o 
 -11   6  18       76.68       85.08     36.36 o 
 -10   6  18      103.66      106.57     44.08 o 
  -9   6  18       27.18       61.73     53.92 o 
  -8   6  18       92.61      153.63     44.77 o 
  -7   6  18       16.91        3.25     27.21 o 
  -6   6  18      701.49      524.49     28.32 o 
  -5   6  18       19.80       19.66     22.71 o 
  -4   6  18      456.00      395.29     52.67 o 
  -3   6  18        1.13       -4.17     10.81 o 
  -2   6  18      849.49      906.56     36.33 o 
  -1   6  18       52.41       28.34     16.09 o 
   0   6  18       56.29       70.34     18.73 o 
   1   6  18       44.66       44.45     17.13 o 
   2   6  18        0.16        7.50     13.36 o 
   3   6  18      580.13      632.93     34.43 o 
   4   6  18       39.17       43.62     18.81 o 
   5   6  18       52.65       95.56     28.60 o 
   6   6  18        2.64       -8.43     24.43 o 
   7   6  18       93.75       69.35     25.85 o 
   8   6  18       25.01       -0.17     24.27 o 
   9   6  18       44.77       19.32     34.28 o 
  10   6  18        1.36       22.65     26.33 o 
  11   6  18      211.82      196.92     40.51 o 
  12   6  18       20.23       33.29     41.91 o 
 -12   7  18      472.91      599.56     60.53 o 
 -11   7  18       30.93       59.12     51.28 o 
 -10   7  18      873.91      795.95     93.69 o 
  -9   7  18      170.04      200.29     78.78 o 
  -8   7  18      484.29      643.25     57.99 o 
  -7   7  18     1184.79     1100.93     99.75 o 
  -6   7  18     1215.62     1301.66     67.31 o 
  -5   7  18      753.37      803.94     51.92 o 
  -4   7  18     1150.96      925.34    100.39 o 
  -3   7  18      617.11      592.83     43.50 o 
  -2   7  18     1407.28     1327.58     41.05 o 
  -1   7  18     1051.77     1048.24     33.72 o 
   0   7  18      291.10      255.68     23.81 o 
   1   7  18       43.34       63.44     17.10 o 
   2   7  18        9.85       -6.74     17.23 o 
   3   7  18      399.64      413.20     32.41 o 
   4   7  18       10.57        0.65     16.54 o 
   5   7  18      315.66      391.56     48.32 o 
   6   7  18       38.97       26.88     21.37 o 
   7   7  18        0.28       30.92     24.27 o 
   8   7  18        5.98       45.60     37.21 o 
   9   7  18      186.76      185.06     31.35 o 
  10   7  18        0.10       28.33     26.09 o 
  11   7  18       35.17       69.91     35.75 o 
 -10   8  18        2.88      -18.57     69.52 o 
  -9   8  18      175.71      182.07     44.86 o 
  -8   8  18        4.04       -9.61     35.51 o 
  -7   8  18       52.92       95.85     40.67 o 
  -6   8  18        0.38        3.15     30.46 o 
  -5   8  18       56.55      100.02     33.98 o 
  -4   8  18       66.07       47.88     32.32 o 
  -3   8  18      457.97      544.51    129.00 o 
  -2   8  18       45.03       27.35     39.16 o 
  -1   8  18       49.09       32.31     23.66 o 
   0   8  18      143.81      120.81     20.15 o 
   1   8  18        1.13       -8.86     15.09 o 
   2   8  18      443.12      391.29     21.38 o 
   3   8  18      159.33      121.14     19.39 o 
   4   8  18       20.44       18.29     18.93 o 
   5   8  18      569.15      643.67     34.95 o 
   6   8  18        4.08        8.58     18.17 o 
   7   8  18      160.73      195.90     50.17 o 
   8   8  18       36.66       36.19     30.33 o 
   9   8  18       81.88       82.84     34.08 o 
  10   8  18       38.37       43.41     46.31 o 
  -9   9  18      189.45      191.14     89.38 o 
  -8   9  18      248.48      344.34    127.32 o 
  -7   9  18      276.13      153.43     85.92 o 
  -6   9  18      843.46      917.54     89.39 o 
  -5   9  18      612.52      620.93     65.30 o 
  -4   9  18      344.15      349.29     69.99 o 
  -3   9  18      303.24      266.67     51.03 o 
  -2   9  18      422.98      419.98     68.42 o 
  -1   9  18      208.53      153.49     42.90 o 
   0   9  18      181.52      197.20     62.94 o 
   1   9  18        5.10      -27.35     42.78 o 
   2   9  18      214.16      182.94     16.00 o 
   3   9  18        1.63        9.97     13.58 o 
   4   9  18       86.23       92.75     17.14 o 
   5   9  18      134.45       71.39     22.54 o 
   6   9  18      100.59       84.69     20.22 o 
   7   9  18      106.37      102.30     21.58 o 
   8   9  18      146.49      151.50     27.64 o 
  -6  10  18       88.35      120.26     49.77 o 
  -5  10  18      195.87      268.46     64.47 o 
  -4  10  18      197.20      234.67     53.35 o 
  -3  10  18      568.36      599.39     73.33 o 
  -2  10  18        1.78      -32.37     57.28 o 
  -1  10  18        3.41       -7.32     37.23 o 
   0  10  18        2.11       -9.43     40.91 o 
   1  10  18      118.60       89.10     42.88 o 
   2  10  18      260.94      268.11     45.10 o 
   3  10  18       28.45       41.80     57.29 o 
   4  10  18      235.40      226.21     26.70 o 
   5  10  18       80.99       96.49     30.23 o 
 -15   1  19       78.40       78.10     30.36 o 
 -14   1  19      256.30      205.82     30.56 o 
 -13   1  19      852.51      881.74     30.10 o 
 -12   1  19     2455.52     2345.29     68.27 o 
 -11   1  19      205.24      197.81     20.68 o 
 -10   1  19     2123.14     1957.17     47.10 o 
  -9   1  19        0.89        1.56     15.57 o 
  -8   1  19     1222.22     1145.02     41.61 o 
  -7   1  19      250.87      251.04     24.05 o 
  -6   1  19      124.83      101.68     19.56 o 
  -5   1  19      270.41      281.98     24.11 o 
  -4   1  19       92.67      112.16     21.44 o 
  -3   1  19      323.31      321.20     24.31 o 
  -2   1  19     1986.98     1997.36     56.12 o 
  -1   1  19     1013.33      963.75     36.84 o 
   0   1  19     1009.48      974.14     33.39 o 
   1   1  19      335.62      328.05     24.94 o 
   2   1  19     2147.17     2111.39     58.40 o 
   3   1  19      755.42      775.03     52.36 o 
   4   1  19     2400.44     2409.07     47.23 o 
   5   1  19      444.63      471.71     35.71 o 
   6   1  19     1742.16     1755.12     54.40 o 
   7   1  19     3739.83     3546.98    122.68 o 
   8   1  19     3798.79     3472.86     70.84 o 
   9   1  19     2127.72     1907.07     61.28 o 
  10   1  19      805.99      779.05     28.47 o 
  11   1  19      980.76      918.31     90.85 o 
  12   1  19     1563.29     1377.78    236.42 o 
  13   1  19      473.02      398.15     57.85 o 
  14   1  19       98.76       90.80     76.35 o 
 -15   2  19      276.33      279.60     21.20 o 
 -14   2  19        3.31       27.69     33.90 o 
 -13   2  19      133.46       69.43     28.31 o 
 -12   2  19        3.58       13.41     22.29 o 
 -11   2  19      361.90      330.90     24.74 o 
 -10   2  19       17.21       27.73     20.78 o 
  -9   2  19      157.55      213.92     32.31 o 
  -8   2  19      212.36      304.55     34.54 o 
  -7   2  19      185.15      252.54     44.46 o 
  -6   2  19       43.91       56.23     16.21 o 
  -5   2  19      180.88      144.94     22.07 o 
  -4   2  19       25.52       -0.01     15.49 o 
  -3   2  19       51.85       76.81     18.46 o 
  -2   2  19      375.32      387.57     32.84 o 
  -1   2  19      274.05      278.68     23.46 o 
   0   2  19        0.58       10.50     16.69 o 
   1   2  19       18.55       28.88     18.94 o 
   2   2  19      773.92      872.81     30.78 o 
   3   2  19     1130.56     1087.13     62.25 o 
   4   2  19      250.90      263.31     33.87 o 
   5   2  19      719.49      756.64     36.01 o 
   6   2  19      849.47      751.85     63.66 o 
   7   2  19      876.23      911.01     32.46 o 
   8   2  19     1027.13     1079.77     39.86 o 
   9   2  19      769.68      725.34     23.31 o 
  10   2  19      346.22      240.61     51.74 o 
  11   2  19      167.43      213.85     22.66 o 
  12   2  19       66.86       49.36     50.34 o 
  13   2  19        3.65        8.40     41.88 o 
 -14   3  19      301.88      459.49     43.68 o 
 -13   3  19      238.80      210.49     41.11 o 
 -12   3  19      896.59      945.02     58.98 o 
 -11   3  19      472.72      508.52     23.58 o 
 -10   3  19       79.01       56.36     21.19 o 
  -9   3  19       55.18       44.03     13.63 o 
  -8   3  19     1178.31     1092.48     52.58 o 
  -7   3  19       33.83       59.23     21.85 o 
  -6   3  19        0.59       13.37     15.68 o 
  -5   3  19       54.87       50.89     15.06 o 
  -4   3  19      111.89       94.56     19.08 o 
  -3   3  19        4.21       25.90     16.49 o 
  -2   3  19      808.44      714.85     36.55 o 
  -1   3  19      382.68      295.71     46.06 o 
   0   3  19      842.38      892.30     33.55 o 
   1   3  19      535.73      574.04     35.32 o 
   2   3  19     1074.25     1187.32     70.17 o 
   3   3  19     2495.18     2388.72     66.44 o 
   4   3  19     1487.59     1400.72     46.04 o 
   5   3  19      212.76      213.59     26.21 o 
   6   3  19      577.01      606.59     30.96 o 
   7   3  19     2283.10     2348.81     89.86 o 
   8   3  19      966.80      994.48     54.42 o 
   9   3  19      650.86      673.36     32.96 o 
  10   3  19     1039.93      980.21     41.27 o 
  11   3  19      365.35      435.72     40.61 o 
  12   3  19      687.58      757.26     64.96 o 
  13   3  19       74.80       10.32     44.73 o 
 -14   4  19      110.46      113.91     53.88 o 
 -13   4  19      863.12      945.76     58.62 o 
 -12   4  19       55.71       61.86     34.14 o 
 -11   4  19      815.55      723.13     42.45 o 
 -10   4  19        0.09        0.72     16.96 o 
  -9   4  19     1048.53      845.05     77.42 o 
  -8   4  19        3.79        4.05     15.40 o 
  -7   4  19       50.32       34.93     16.73 o 
  -6   4  19       40.53       51.79     11.88 o 
  -5   4  19      288.48      292.29     34.30 o 
  -4   4  19      555.32      546.75     27.43 o 
  -3   4  19       80.37       58.76     17.69 o 
  -2   4  19       23.30        8.56     20.51 o 
  -1   4  19      553.94      620.27     53.63 o 
   0   4  19       81.36       88.07     27.67 o 
   1   4  19      288.87      396.20     37.81 o 
   2   4  19        3.99        5.16     20.07 o 
   3   4  19     2254.66     2262.90     72.91 o 
   4   4  19      550.67      583.41     81.33 o 
   5   4  19      816.57      930.25     74.63 o 
   6   4  19      671.18      636.27     36.16 o 
   7   4  19     1585.79     1707.54     42.91 o 
   8   4  19      547.85      559.59     24.78 o 
   9   4  19      771.37      864.67     92.11 o 
  10   4  19      909.63      764.39     57.23 o 
  11   4  19      458.38      469.04     95.93 o 
  12   4  19      645.72      623.45     77.15 o 
 -13   5  19       22.90        7.02     39.19 o 
 -12   5  19       95.57      101.65     43.06 o 
 -11   5  19      231.44      240.67     43.79 o 
 -10   5  19        0.51       21.43     33.19 o 
  -9   5  19      130.54      197.84     57.42 o 
  -8   5  19      203.26      180.90     20.97 o 
  -7   5  19       15.98       34.85     11.57 o 
  -6   5  19       76.23       94.21     22.73 o 
  -5   5  19      323.57      322.70     21.73 o 
  -4   5  19        6.89        3.46     20.93 o 
  -3   5  19       15.52       -8.70     16.63 o 
  -2   5  19      322.35      343.07     35.54 o 
  -1   5  19       10.11        3.03     20.51 o 
   0   5  19      161.41      156.82     30.64 o 
   1   5  19      414.44      481.92     68.85 o 
   2   5  19      538.54      574.29     33.73 o 
   3   5  19      680.21      733.69     39.02 o 
   4   5  19      656.02      640.25     60.22 o 
   5   5  19       32.72       67.52     18.50 o 
   6   5  19        5.39       47.96     19.67 o 
   7   5  19      264.76      214.78     31.84 o 
   8   5  19       87.57      112.24     33.96 o 
   9   5  19      306.51      371.17     49.51 o 
  10   5  19      205.02      226.70     41.96 o 
  11   5  19        1.16        9.18     33.16 o 
  12   5  19      239.76      191.68     69.34 o 
 -12   6  19       59.86      114.43     57.52 o 
 -11   6  19      411.97      476.65     56.31 o 
 -10   6  19       13.05      -49.32     65.39 o 
  -9   6  19      305.91      218.48     99.42 o 
  -8   6  19        6.38       23.64     60.03 o 
  -7   6  19        1.21      -15.70     33.89 o 
  -6   6  19      117.95      143.02     52.38 o 
  -5   6  19        3.78       -6.32     14.03 o
[truncated: 43,552 more chars]
